# Supplementary material for: Bridging Targeted (Zeno MRM-HR) and Untargeted (SWATH) LC–HRMS in a Single Run for Sensitive Exposomics
Source: Anal Chem. 2024 Jul 26;96(31):12710–7. doi: 10.1021/acs.analchem.4c01630 (PMC11307248; doi:10.1021/acs.analchem.4c01630)
Supplement: Supplementary file 1 — ac4c01630_si_001.xlsx [file ac4c01630_si_001.xlsx]

## Sheet: Table of content
	Supporting Information
	Bridging targeted (Zeno MRM-HR) and untargeted (SWATH) LC-HRMS in a single run for sensitive exposomics.
	Vinicius Verri Hernandes†,#, Benedikt Warth†,#
	†Department of Food Chemistry and Toxicology, Faculty of Chemistry, University of Vienna, 1090 Vienna, Austria
	#Exposome Austria, Research Infrastructure and National EIRENE Node, Vienna, Austria
	Table of Content
	Table S1 Compound information with final values for CE, DP, fragment and precursor masses optimized and RT
	Table S2. Compound information for labeled IS included during sample extraction
	Table S3. Parameters for SWATH method for both SWATH-only and MRM-HR+SWATH methods
	Table S4. Quality control check using labeled IS for ESI(-) mode
	Table S5. Data processing parameters for MS-Dial
	Table S6. Lowest detected level for spiked SRM 1958 and SRM 1950 in SWATH-only and MRM-HR+SWATH modes for ESI- and ESI+
	Table S7. Calibration curves for the quantification of detected compounds in ESI- mode for SRM 1950 and 1958
	Table S8. Calibration curves for the quantification of detected compounds in ESI+ mode for SRM 1950 and 1958

## Sheet: S1
	Supporting Information
	Bridging targeted (Zeno MRM-HR) and untargeted (SWATH) LC-HRMS in a single run for sensitive exposomics.
	Vinicius Verri Hernandes†,#, Benedikt Warth†,#
	†Department of Food Chemistry and Toxicology, Faculty of Chemistry, University of Vienna, 1090 Vienna, Austria
	#Exposome Austria, Research Infrastructure and National EIRENE Node, Vienna, Austria
	Table S1. Compound information with final values for CE, DP, fragment and precursor masses optimized and RT.
	COMPOUND INFO							MS INFO				ZENO OPTIMIZATION						QUANTIFICATION RANGE (ng/mL)
	Reference Number	Compound name	Abbreviation	Formula	CAS	Classifiers	Internal Submix	Monoisotopic Mass	Prevalent Ionization Mode	Prevalent adduct	m/z	Fragments for CE optimization	Selected Fragment	DP1 (V)	CE (V)	RT (min)	RT Tolerance (± s)	Cal01	Cal1	Cal3	Cal10	Cal30	Cal100
	1	Aflatoxin P1	AFP1	C16H10O6	32215-02-04	Mycoestrogens	Myco_Mix1	298.048	POS	[M+H]+	299.055	187.0753; 215.0705; 229.0497; 243.0649; 271.06	271.06	150	35	5.367	12	0.12	1.2	3.6	12	36	120
	2	Deoxynivalenol	DON	C15H20O6	51481-10-8	Mycoestrogens	Myco_Mix1	296.126	POS	[M+H]+	297.133	125.0598; 175.0756; 203.1068; 231.1013; 249.1124	249.112	85	20	3.451	6	0.6	0.4	18	60	180	600
	3	Nivalenol	NIV	C15H20O7	23282-20-4	Mycoestrogens	Myco_Mix1	312.121	NEG	[M-H]-	311.114	175.077; 187.0758; 191.0716; 203.0717; 281.1026	281.103	-105	-20	2.963	15	0.2	2	6	20	60	200
	4	Deepoxy-deoxynivalenol	DOM-1	C15H20O5	88054-24-4	Mycoestrogens	Myco_Mix1	280.131	POS	[M+H]+	281.138	109.0643; 137.0602; 199.1115; 215.1064; 233.1175	109.064	80	25	3.889	10	0.04	0.4	1.2	4	12	40
	5	Dihydrocitrinone	DHC	C13H14O6	65718-85-6	Mycoestrogens	Myco_Mix1	266.079	NEG	[M-H]-	265.072	149.2953; 158.0703; 177.0921; 221.0816; 247.0607	221.082	-110	-30	4.874	15	0.02	0.2	0.6	2	6	20
	6	Aflatoxin Q1	AFQ1	C17H12O7	52819-96-2	Mycoestrogens	Myco_Mix1	328.058	POS	[M+H]+	329.066	177.0539; 206.057; 283.06; 311.054	311.054	120	30	5.59	8	0.12	1.2	3.6	12	36	120
	7	Citrinin	CIT	C13H14O5	518-75-2	Mycoestrogens	Myco_Mix1	250.084	POS	[M+H]+	251.091	147.0805; 191.0702; 205.0857; 233.0811	233.081	5	25	4.608	15	0.5	5	15	50	150	500
	8	T-2 toxin	T-2	C24H34O9	21259-20-1	Mycoestrogens	Myco_Mix1	466.22	POS	[M+H]+	467.228	185.0957; 215.1041	215.104	140	20	10.975	12	1	10	30	100	300	1000
	9	Aflatoxin B2	AFB2	C17H14O6	7220-81-7	Mycoestrogens	Myco_Mix2	314.079	POS	[M+H]+	315.086	203.0687; 243.0346; 259.0599; 271.0597; 287.0908	287.091	125	35	6.418	15	0.04	0.4	1.2	4	12	40
	10	Ochratoxin alpha	OT alpha	C11H9ClO5	19165-63-0	Mycoestrogens	Myco_Mix2	256.014	NEG	[M-H]-	255.007	123.0009; 166.9912; 211.0173; 220.1475	211.017	-5	-25	4.457	15	0.04	0.4	1.2	4	12	40
	11	AﬂatoxinB1-N7-guanine	AFB1-Gua	C22H17N5O8	-	Mycoestrogens	Myco_Mix2	479.108	POS	[M+H]+	480.115	135.0295; 152.0565; 329.064	152.056	10	25	4.221	10	0.12	0.1	0.3	1	3	10
	12	Aflatoxin M2	AFM2	C17H14O7	6885-57-0	Mycoestrogens	Myco_Mix2	330.074	POS	[M+H]+	331.081	241.049; 259.0593; 273.0751; 285.0751; 313.0694	273.075	80	35	5.184	10	0.12	1.2	3.6	12	36	120
	13	Aflatoxin G1	AFG1	C17H12O7	1165-39-5	Mycoestrogens	Myco_Mix2	328.058	POS	[M+H]+	329.066	200.0466; 215.0692; 243.0648; 283.0596; 311.0545	243.065	140	35	6.435	7	0.03	0.3	0.9	3	9	30
	14	Sterigmatocystin	STC	C18H12O6	10048-13-2	Mycoestrogens	Myco_Mix3	324.063	POS	[M+H]+	325.071	254.057; 281.0443; 310.0476	281.044	110	50	13.661	12	0.002	0.02	0.06	0.2	0.6	2
	15	Ochratoxin A	OTA	C20H18ClNO6	303-47-9	Mycoestrogens	Myco_Mix3	403.082	POS	[M+H]+	404.09	193.0057; 220.9993; 239.0098; 341.0574; 358.0825	239.01	15	35	6.225	15	0.01	0.1	0.3	1	3	10
	16	Ochratoxin B	OTB	C20H19NO6	4825-86-9	Mycoestrogens	Myco_Mix3	369.121	POS	[M+H]+	370.129	159.0445; 187.039; 205.05; 324.1238	205.05	5	30	5.387	15	0.01	0.1	0.3	1	3	10
	17	Aflatoxin M1	AFM1	C17H12O7	6795-23-9	Mycoestrogens	Myco_Mix3	328.058	POS	[M+H]+	329.066	98.9842; 229.0505; 259.0601; 273.0757; 301.0711	229.05	145	55	5.525	9	0.03	0.3	0.9	3	9	30
	18	Aflatoxin B1	AFB1	C17H12O6	1162-65-8	Mycoestrogens	Myco_Mix3	312.063	POS	[M+H]+	313.071	214.0632; 241.0497; 269.0448; 285.0752	241.05	165	50	6.975	12	0.02	0.2	0.6	2	6	20
	19	Alternariol	AOH	C14H10O5	641-38-3	Mycoestrogens	Xeno_Mix2 (MMZ)	258.053	NEG	[M-H]-	257.046	147.0457; 185.0611; 212.048; 213.0559; 215.0352	213.056	-140	-30	7.63	11	0.01	0.1	0.3	1	3	10
	20	Alternariol monomethyl ether	AME	C15H12O5	26894-49-5	Mycoestrogens	Xeno_Mix2 (MMZ)	272.068	NEG	[M-H]-	271.061	183.0433; 211.0381; 228.0427; 255.0298; 256.0374	256.037	-10	-30	12.44	15	0.0105	0.105	0.3	1.05	3.15	10.5
	21	Alpha-zearalanol, α-Zearalanol	α-ZAL	C18H26O5	26538-44-3	Mycoestrogens	Xeno_Mix2 (MMZ)	322.178	NEG	[M-H]-	321.171	235.1698; 259.1704; 277.1813; 303.1604	277.181	-140	-35	9.56	11	0.005	0.05	0.15	0.5	1.5	5
	22	Beta-zearalanol, β-Zearalanol	β-ZAL	C18H26O5	42422-68-4	Mycoestrogens	Xeno_Mix2 (MMZ)	322.178	NEG	[M-H]-	321.171	205.1239; 259.1704; 277.1813; 303.1604	277.181	-135	-30	8.13	9	0.005	0.05	0.15	0.5	1.5	5
	23	Beta-zearalenol, β-Zearalenol	β-ZEL	C18H24O5	71030-11-0	Mycoestrogens	Xeno_Mix2 (MMZ)	320.162	NEG	[M-H]-	319.155	130.0425; 160.0169; 174.0318; 238.8916; 275.1652	275.165	-80	-30	8.361	10	0.01	0.1	0.3	1	3	10
	24	Zearalanone	ZAN	C18H24O5	5975-78-0	Mycoestrogens	Xeno_Mix2 (MMZ)	320.162	NEG	[M-H]-	319.155	158.9254; 161.0971; 205.0875; 238.8916; 275.1652	275.165	-80	-30	12.242	15	0.003	0.03	0.09	0.3	0.9	3
	25	Zearalenone	ZEN	C18H22O5	17924-92-4	Mycoestrogens	Xeno_Mix2 (MMZ)	318.147	NEG	[M-H]-	317.139	131.0506; 160.0165; 175.0401; 187.0402; 273.1498	131.051	-195	-40	12.632	14	0.003	0.03	0.09	0.3	0.9	3
	26	Zearalenon-14-sulfate	ZEN_14_SO4	C18H22O8S	-	Mycoestrogens	Xeno_Mix2 (MMZ)	398.104	NEG	[M-H]-	397.096	131.0502; 175.0402; 273.1494; 317.1389	317.139	-130	-31	6.26	15	0.0015	0.015	0.045	0.15	0.45	1.5
	27	Bisphenol A	BPA	C15H16O2	80-05-07	Plasticizer/plastic components/Bisphenols	Xeno_Mix3 (MMR)	228.115	NEG	[M-H]-	227.108	65.0015; 93.0355; 133.0655; 211.0756; 212.0839	212.084	-120	-25	9.069	14	0.01	0.1	0.3	1	3	10
	28	Bisphenol AF	BPAF	C15H10F6O2	1478-61-1	Plasticizer/plastic components/Bisphenols	Xeno_Mix3 (MMR)	336.058	NEG	[M-H]-	335.051	68.9961; 177.0343; 197.0409; 245.0428; 265.048	265.048	-120	-35	12.986	14	0.005	0.05	0.15	0.5	1.5	5
	29	Bisphenol B	BPB	C16H18O2	77-40-7	Plasticizer/plastic components/Bisphenols	Xeno_Mix3 (MMR)	242.131	NEG	[M-H]-	241.123	211.0756, 212.0839	212.084	-80	25	10.92	7	0.001	0.01	0.03	0.1	0.3	1
	30	Bisphenol C (Dimethyl-bisphenol A)	BPC	C17H20O2	79-97-0	Plasticizer/plastic components/Bisphenols	Xeno_Mix3 (MMR)	256.146	NEG	[M-H]-	255.139	147.0813; 205.1238; 220.1473; 239.1084; 240.1161	240.116	-80	-30	12.724	14	0.02	0.2	0.6	2	6	20
	31	Bisphenol F	BPF	C13H12O2	620-92-8	Plasticizer/plastic components/Bisphenols	Xeno_Mix3 (MMR)	200.084	NEG	[M-H]-	199.076	77.039; 93.0341; 105.0341; 156.9256; 178.9251	93.0341	-90	-30	7.01	8	0.005	0.05	0.15	0.5	1.5	5
	32	Bisphenol S	BPS	C12H10O4S	80-09-1	Plasticizer/plastic components/Bisphenols	Xeno_Mix3 (MMR)	250.03	NEG	[M-H]-	249.023	92.0271; 108.0215; 155.9875	108.022	-40	-40	5.487	5	0.0002	0.002	0.006	0.02	0.06	0.2
	33	Perfluorooctanoic acid	PFOA	C8HF15O2	335-67-1	Perflluoroalkyl substances (PFAS)	Xeno_Mix3 (MMR)	413.974	NEG	[M-H]-	412.966	168.9894; 368.981	368.981	-40	-20	8.35	15	0.0015	0.015	0.045	0.15	0.45	1.5
	34	Perfluorooctanesulfonic acid	PFOS	C8HF17O3S	1763-23-1	Perflluoroalkyl substances (PFAS)	Xeno_Mix3 (MMR)	499.937	NEG	[M-H]-	498.93	79.9562; 98.9546	79.9562	-25	-60	13.047	15	0.0015	0.015	0.045	0.15	0.45	1.5
	35	8-Prenylnaringenin	8-Pn	C20H20O5	53846-50-7	Phytoestrogens/phytohormones and metabolites	Xeno_Mix3 (MMR)	340.131	NEG	[M-H]-	339.124	65.004; 119.0503; 133.0661; 151.0765; 219.0668	219.067	-140	-30	12.64	12	0.003	0.03	0.09	0.3	0.9	3
	36	Enterodiol	Enterodiol	C18H22O4	80226-00-2	Phytoestrogens/phytohormones and metabolites	Xeno_Mix3 (MMR)	302.152	NEG	[M-H]-	301.145	78.9586; 107.0494; 220.8822; 253.1235; 271.133	253.124	-80	-35	5.85	5	0.0005	0.005	0.015	0.05	0.15	0.5
	37	Equol	Equol	C15H14O3	94105-90-5	Phytoestrogens/phytohormones and metabolites	Xeno_Mix3 (MMR)	242.094	NEG	[M-H]-	241.087	93.0336; 119.0504; 121.0295; 135.0453; 160.9294	121.029	-80	-25	7.246	7	0.002	0.02	0.06	0.2	0.6	2
	38	Formononetin	Formononetin	C16H12O4	485-72-3	Phytoestrogens/phytohormones and metabolites	Xeno_Mix3 (MMR)	268.074	NEG	[M-H]-	267.066	167.0495; 195.045; 223.0398; 252.0428;	252.043	-80	-35	8.679	9	0.00025	0.0025	0.0075	0.025	0.075	0.25
	39	Genistein	GEN	C15H10O5	446-72-0	Phytoestrogens/phytohormones and metabolites	Xeno_Mix3 (MMR)	270.053	NEG	[M-H]-	269.046	122.9698; 133.0295; 63.024	133.03	-130	-45	7.153	11	0.0005	0.005	0.015	0.05	0.15	0.5
	40	Glycitein	Glycitein	C16H12O5	40957-83-3	Phytoestrogens/phytohormones and metabolites	Xeno_Mix3 (MMR)	284.068	POS	[M+H]+	285.076	62.9992; 98.9838; 160.9786; 242.0567; 270.0526	270.053	-180	40	5.952	10	0.0005	0.005	0.015	0.05	0.15	0.5
	41	Matairesinol	Mataires	C20H22O6	580-72-3	Phytoestrogens/phytohormones and metabolites	Xeno_Mix3 (MMR)	358.142	NEG	[M-H]-	357.134	83.0139; 122.0372; 137.06; 276.8379; 342.11	83.0139	-125	-35	7.191	9	0.005	0.05	0.15	0.5	1.5	5
	42	Ethinylestradiol	EthinylE2	C20H24O2	57-63-6	Phytoestrogens/phytohormones and metabolites	Xeno_Mix3 (MMR)	296.178	NEG	[M-H]-	295.17	145.0675; 159.0817; 171.0822	145.067	-170	-60	11.031	13	0.01	0.1	0.3	1	3	10
	43	Mono butyl phthalate	MBP	C12H14O4	131-70-4	Plasticizer/Plastic components/Phtalates	Xeno_Mix4 (MMB)	222.089	NEG	[M-H]-	221.082	69.0351; 71.0513; 75.0241; 77.0405; 121.0302	77.0405	-95	-25	4.657	6	0.05	0.5	1.5	5	15	50
	44	Mono-2-ethylhexyl phthalate	MEHP	C16H22O4	4376-20-9	Plasticizer/Plastic components/Phtalates	Xeno_Mix4 (MMB)	278.152	NEG	[M-H]-	277.145	75.0241; 77.0405; 121.0302; 127.113; 134.0375	134.037	-95	-25	9.213	18	0.015	0.15	0.45	1.5	4.5	15
	45	n Butylbenzolsulfonamide	N-butylbenz	C10H15NO2S	3622-84-2	Plasticizer/plastic components	Xeno_Mix4 (MMB)	213.082	NEG	[M-H]-	212.075	63.9624; 64.9702; 141.0009; 146.0968; 156.0116	63.9624	-80	55	9.917	14	0.1	1	3	10	30	100
	46	Benzyl Butyl Phthalate	BenzButPht	C19H20O4	85-68-7	Plasticizer/Plastic components/Phtalates	Xeno_Mix4 (MMB)	312.136	POS	[M+H]+	313.143	65.0381; 91.054; 121.0287; 149.023	91.054	125	35	16.677	8	0.025	0.25	0.75	2.5	7.5	25
	47	Dibutylphthalate, Dibutyl phthalate	DiButPht	C16H22O4	84-74-2	Plasticizer/Plastic components/Phtalates	Xeno_Mix4 (MMB)	278.152	POS	[M+H]+	279.159	65.0381; 121.0287; 149.023; 205.0866	149.023	80	20	16.801	9	1	10	30	100	300	1000
	48	2-tert-Butylphenol	2-tert-But	C10H14O	88-18-6	Industrial side products	Xeno_Mix4 (MMB)	150.104	NEG	[M-H]-	149.097	65.0395; 93.0345; 133.0656	133.066	-115	-30	14.402	21	5	50	150	500	1500	5000
	49	4-octylphenol	4-OP	C14H22O	1806-26-4	Industrial side products	Xeno_Mix4 (MMB)	206.167	NEG	[M-H]-	205.16	77.0397; 106.0426; 119.0501	106.043	-80	-25	17.078	4	1	10	30	100	300	1000
	50	4-tert-octylphenol	4-tert-OP	C14H22O	140-66-9	Industrial side products	Xeno_Mix4 (MMB)	206.167	NEG	[M-H]-	205.16	133.066; 134.0737; 147.0798	133.066	-80	-35	16.549	5	0.15	1.5	4.5	15	45	150
	51	Nonylphenol	Nonylph	C15H24O	84852-15-3	Industrial side product	Xeno_Mix4 (MMB)	220.183	NEG	[M-H]-	219.175	133.066; 147.0798; 162.1044	133.066	-135	-45	17.041	5	0.25	2.5	7.5	25	75	250
	52	Enterolactone	Enterolactone	C18H18O4	78473-71-9	Phytoestrogens/phytohormones and metabolites	Xeno_Mix4 (MMB)	298.121	NEG	[M-H]-	297.113	107.0499; 121.0656; 189.0553; 253.1227	253.123	-140	-30	7.567	10	0.02	0.2	0.6	2	6	20
	53	Benzophenone 1, 2,4-Dihydroxybenzophenone	Benzoph1	C13H10O3	131-56-6	Mycoestrogens	Xeno_Mix4 (MMB)	214.063	NEG	[M-H]-	213.056	63.9627; 91.019; 135.0092; 142.004; 169.0657	91.019	-115	-35	9.93	11	0.002	0.02	0.06	0.2	0.6	2
	54	Ethylparaben	EthylPara	C9H10O3	120-47-8	Personal care products ingredient/Parabens	Xeno_Mix4 (MMB)	166.063	NEG	[M-H]-	165.056	92.0274; 93.0351; 136.0171; 137.0251	92.0274	-80	-30	6.743	6	0.001	0.01	0.03	0.1	0.3	1
	55	Methylparaben	MethylPara	C8H8O3	99-76-3	Personal care products ingredient/Parabens	Xeno_Mix4 (MMB)	152.047	NEG	[M-H]-	151.04	91.0202; 92.0268; 136.0168	92.0268	-115	-30	5.546	5	0.0025	0.025	0.075	0.25	0.75	2.5
	56	Propylparaben	PropylPara	C10H12O3	94-13-3	Personal care products ingredient/Parabens	Xeno_Mix4 (MMB)	180.079	NEG	[M-H]-	179.071	92.0268; 93.0348; 136.0168; 137.0237;	92.0268	-85	-35	8.586	15	0.002	0.02	0.06	0.2	0.6	2
	57	3-Benzylidencampher, 3-Benzylidencamphor	3-BC	C17H20O	15087-24-8	Others	Xeno_Mix4 (MMB)	240.151	POS	[M+H]+	241.159	91.054; 143.0852; 165.0698; 181.1005; 198.1039	91.054	130	50	16.698	5	1.5	15	45	150	450	1500
	58	p-Hydrobenzoic acid	pOHBA	C7H6O3	99-96-7	Personal care products ingredient	Xeno_Mix4 (MMB)	138.032	NEG	[M-H]-	137.024	65.0405; 75.0244; 93.0374	93.0374	-95	-20	0.977	15	0.5	5	15	50	150	500
	59	Resveratrol	Resver	C14H12O3	501-36-0	Phytoestrogens/phytohormones and metabolites	Xeno_Mix4 (MMB)	228.079	NEG	[M-H]-	227.071	117.0347; 143.0503; 185.0608	117.035	-135	-25	5.678	6	0.15	1.5	4.5	15	45	150
	60	Anisodamine	Anisodamine	C17H23NO4	55869-99-3	Phytotoxins	Xeno_Mix5 (MMN)	305.163	POS	[M+H]+	306.17	122.0992; 140.1064; 264.8687	140.106	5	35	3.647	15	0.0005	0.005	0.015	0.05	0.15	0.5
	61	Aristolactam I	AL	C17H11NO4	13395-02-3	Phytotoxins	Xeno_Mix5 (MMN)	293.069	POS	[M+H]+	294.076	221.117; 251.0574; 279.0525	279.053	10	40	11.409	11	0.005	0.05	0.15	0.5	1.5	5
	62	Jacobine	Jacobine	C18H25NO6	6870-67-3	Phytotoxins	Xeno_Mix5 (MMN)	351.168	POS	[M+H]+	352.175	120.0826; 155.1062; 262.1443; 308.1485	120.083	25	40	3.854	6	0.0025	0.025	0.075	0.25	0.75	2.5
	63	Jacobine-N-oxide	JacobineNox	C18H25NO7	38710-25-7	Phytotoxins	Xeno_Mix5 (MMN)	367.163	POS	[M+H]+	368.17	120.0799; 296.1497; 324.1462	120.08	5	50	3.549	6	0.0005	0.005	0.015	0.05	0.15	0.5
	64	Riddelliin	Riddelliin	C18H23NO6	23246-96-0	Phytotoxins	Xeno_Mix5 (MMN)	349.153	POS	[M+H]+	350.16	94.0663; 120.0804; 138.0927; 322.1663	120.08	15	40	3.644	10	0.003	0.03	0.09	0.3	0.9	3
	65	Riddelliin-N-oxide	RiddelliinNox	C18H23NO7	75056-11-0	Phytotoxins	Xeno_Mix5 (MMN)	365.147	POS	[M+H]+	366.155	95.0725; 118.0653; 120.0806; 122.0966; 136.0762	120.081	10	55	3.476	8	0.002	0.02	0.06	0.2	0.6	2
	66	Scopolamine	Scopolamine	C17H21NO4	51-34-3	Phytotoxins	Xeno_Mix5 (MMN)	303.147	POS	[M+H]+	304.154	98.0602; 121.065; 138.0913; 156.1019	138.091	15	35	3.875	20	0.00015	0.0015	0.0045	0.015	0.045	0.15
	67	5-Hydroxymethylfurfural	HMF	C6H6O3	67-47-0	Food processing by-product	Xeno_Mix5 (MMN)	126.032	POS	[M+H]+	127.039	53.0387; 81.0336; 109.0286	109.029	75	20	2.6	10	0.35	3.5	10.5	35	105	350
	68	2-Amino-1-methyl-6-phenylimidazo(4,5-b)pyridine	PhIP	C13H12N4	105650-23-5	Food processing by-product	Xeno_Mix5 (MMN)	224.106	POS	[M+H]+	225.113	140.0409; 167.0601; 210.0901	210.09	150	40	5.773	10	0.001	0.01	0.03	0.1	0.3	1
	69	Cotinine	Cotinine	C10H12N2O	486-56-6	Air pollutants	Xeno_Mix5 (MMN)	176.095	POS	[M+H]+	177.102	53.0379; 80.0493; 98.0593; 118.0646; 146.0594	80.0493	105	40	3.504	12	0.015	0.15	0.45	1.5	4.5	15
	70	Trans-3-hydroxy-cotinine, Trans-3-hydroxy cotinine	t3OHCot	C10H12N2O2	34834-67-8	Air pollutants	Xeno_Mix5 (MMN)	192.09	POS	[M+H]+	193.097	58.0658; 80.0493; 134.06	80.0493	125	35	3	10	0.005	0.05	0.15	0.5	1.5	5
	71	Acetaminophen	APAP	C8H9NO2	103-90-2	Drugs	Drug_Mix_1	151.063	POS	[M+H]+	152.071	65.0389; 82.0651; 92.0497; 93.034; 110.0612	110.061	80	20	3.135	6	0.5	5	15	50	150	500
	72	Acetaminophen glucuronide	APAPGLCA	C14H17NO8	16110-10-4	Drugs	Drug_Mix_2	327.095	NEG	[M-H]-	326.088	59.0141; 85.0299; 113.0249; 150.0564	113.025	-80	-20	0.746	3	0.01	0.1	0.3	1	3	10
	73	Bisphenol A glucoronide	BPAGLCA	C21H24O8	267244-08-6	Plasticizer/plastic components/Bisphenols	Drug_Mix_2	404.147	NEG	[M-H]-	403.14	59.014; 85.0299; 113.0248; 175.025; 227.1081	113.025	-80	-25	4.591	15	0.01	0.1	0.3	1	3	10
	74	Culmorin	Cul	C15H26O2	18374-83-9	Drugs	Drug_Mix_1	238.193	NEG	[M-H]-	237.186	207.1747; 209.1913; 219.1745	219.174	-80	-25	10.144	15	0.05	0.5	1.5	5	15	50
	75	Culmorin-11-glucoronide	CUL11GLCA	C21H34O8	-	Drugs	Drug_Mix_1	414.225	NEG	[M-H]-	413.218	75.009; 85.0298; 113.0245; 157.0148; 175.0246	75.009	-80	-45	4.963	15	0.0025	0.025	0.075	0.25	0.75	2.5
	76	Daidzein glucoronide	DaidzeinGLCA	C21H18O10	38482-80-3	Phytoestrogens/phytohormones and metabolites	Drug_Mix_1	430.09	NEG	[M-H]-	429.083	113.0247; 175.0239; 209.0586; 253.0504	253.05	-80	-40	3.345	15	0.005	0.05	0.15	0.5	1.5	5
	77	Deoxyvalenol glucoronide	DONGLCA	C21H28O12	1000000-13-4	Mycoestrogens	Drug_Mix_2	472.158	NEG	[M-H]-	471.151	75.0088; 113.0247; 265.1081	75.0088	-80	-40	1.82	15	0.01	0.1	0.3	1	3	10
	78	Ibuprofen glucoronide	IbuprofenGLCA	C19H26O8	115075-59-7	Drugs	Drug_Mix_2	382.163	NEG	[M-H]-	381.155	85.0299; 113.0247; 161.1338; 175.025	113.025	-80	-20	5.845	4	0.01	0.1	0.3	1	3	10
	79	Mycophenolic acid	MPA	C17H20O6	24280-93-1	Drugs	Drug_Mix_1	320.126	NEG	[M-H]-	319.119	179.0349; 191.0354; 205.0511; 275.1293	191.035	-80	-35	7.863	20	0.4	4	12	40	120	400
	80	Mycophenolic acid glucoronide	MPAGLCA	C23H28O12	31528-44-6	Drugs	Drug_Mix_2	496.158	NEG	[M-H]-	495.151	113.0247; 175.025; 275.1288; 319.119	319.119	-80	-40	3.924	4	0.01	0.1	0.3	1	3	10
	81	SN-38	SN38	C22H20N2O5	86639-52-3	Drugs	Drug_Mix_2	392.137	POS	[M+H]+	393.144	212.0934; 264.1257; 293.1296; 321.159; 349.1555	349.156	80	40	5.832	8	0.01	0.1	0.3	1	3	10
	82	SN-38-glucoronide	SN38GLCA	C28H28N2O11	121080-63-5	Drugs	Drug_Mix_2	568.169	POS	[M+H]+	569.177	349.1539; 393.1446	393.145	80	35	3.74	8	0.01	0.1	0.3	1	3	10
	83	4-methyl-benzophenone	4-MBP	C14H12O	134-84-9	Personal care products ingredient/Benzophenones	EDCs_Mix1	196.089	POS	[M+H]+	197.096	51.0328; 77.0387; 91.0538; 105.0331; 119.0487	105.033	10	25	15.353	8	0.04	0.4	1.2	4	12	40
	84	2-hydroxy-4-methoxybenzophenone	BP-3	C14H12O3	131-57-7	Personal care products ingredient/Benzophenones	EDCs_Mix1	228.079	POS	[M+H]+	229.086	77.0386; 95.0493; 105.0335; 151.0388	151.039	5	25	15.386	9	0.03	0.3	0.9	3	9	30
	85	Metribuzin	Metribuzin	C8H14N4OS	21087-64-9	Fungicide/Herbicide	EDCs_Mix1	214.089	POS	[M+H]+	215.096	58.0403; 84.0811; 145.0554; 171.0579; 187.1014	187.101	115	25	6.985	10	0.04	0.4	1.2	4	12	40
	86	Propiconazole	Propiconazole	C15H17Cl2N3O2	60207-90-1	Fungicide/Herbicide	EDCs_Mix1	341.07	POS	[M+H]+	342.077	69.0697; 158.9761; 186.9705; 204.9825; 318.8467	158.976	10	45	15.379	9	0.01	0.1	0.3	1	3	10
	87	tri-n‑butyl phosphate	TBP	C12H27O4P	126-73-8	Plasticizer/plastic components/Flame retardant	EDCs_Mix1	266.165	POS	[M+H]+	267.172	80.973; 98.9841; 155.0467; 211.1094;	98.9841	90	30	16.079	7	0.02	0.2	0.6	2	6	20
	88	Tebuconazole	Tebuconazole	C16H22ClN3O	107534-96-3	Fungicide/Herbicide	EDCs_Mix1	307.145	POS	[M+H]+	308.152	70.04; 125.0145; 151.0305	70.04	10	40	14.543	13	0.02	0.2	0.6	2	6	20
	89	triphenyl phosphate	TPhP	C18H15O4P	115-86-6	Plasticizer/plastic components/Flame retardant	EDCs_Mix1	326.071	POS	[M+H]+	327.078	77.0382; 152.0617; 215.0252; 233.036; 251.0459	77.0382	160	60	16.144	5	0.02	0.2	0.6	2	6	20
	90	Tramadol	Tramadol	C16H25NO2	36282-47-0 (HCl)	Drugs	EDCs_Mix1	263.189	POS	[M+H]+	264.196	58.0651; 121.0629; 246.1843	58.0651	15	25	4.963	7	0.03	0.3	0.9	3	9	30
	91	Mono-(2-ethyl-5-hydroxyhexyl) phthalate	5-OH-MEHP	C16H22O5	40321-99-1	Plasticizer/Plastic components/Phtalates	EDCs_Mix1	294.147	NEG	[M-H]-	293.139	77.0404; 99.082; 121.0307; 143.1084; 145.124	121.031	-35	-30	4.699	5	0.02	0.2	0.6	2	6	20
	92	Heptylparaben	HeP	C14H20O3	1085-12-7	Parabens	EDCs_Mix1	236.141	NEG	[M-H]-	235.134	92.0272; 93.0352; 136.0167; 137.0249; 220.1471	92.0272	-115	-35	16.217	4	0.002	0.02	0.06	0.2	0.6	2
	93	Mono-benzyl phthalate	MBeP	C15H12O4	2528-16-7	Phtalates	EDCs_Mix1	256.074	NEG	[M-H]-	255.066	77.0405; 105.0351; 107.0512; 147.009; 183.0823	77.0405	-10	-30	4.756	15	0.02	0.2	0.6	2	6	20
	94	Ethyl protocatechuic acid	OH-EtP	C9H10O4	3943-89-3	Phytoestrogens/phytohormones and metabolites	EDCs_Mix1	182.058	NEG	[M-H]-	181.051	91.019; 108.0223; 109.0294; 152.0111; 153.0196	108.022	-100	-30	5.521	7	0.01	0.1	0.3	1	3	10
	95	Methyl protocatechuic acid	OH-MeP	C8H8O4	2150-43-8	Phytoestrogens/phytohormones and metabolites	EDCs_Mix1	168.042	NEG	[M-H]-	167.035	91.0184; 107.0139; 108.0221; 135.0094; 152.0114	108.022	-95	-25	4.592	9	0.02	0.2	0.6	2	6	20
	96	Perfluorobutane sulfonate	PFBS	C4HF9O3S	375-73-5	Perflluoroalkyl substances (PFAS)	EDCs_Mix1	299.95	NEG	[M-H]-	298.943	79.951; 82.9607; 98.6389; 98.956; 168.9889	79.951	-5	-50	5.848	7	0.002	0.02	0.06	0.2	0.6	2
	97	Perfluorodecanoate	PFDA	C10HF19O2	335-76-2	Perflluoroalkyl substances (PFAS)	EDCs_Mix1	513.967	NEG	[M-H]-	512.96	118.993; 168.9896; 218.9866; 268.9837; 468.9711	468.971	-5	-20	12.093	14	0.02	0.2	0.6	2	6	20
	98	Perfluorohexanoate	PFHxA	C6HF11O2	307-24-4	Perflluoroalkyl substances (PFAS)	EDCs_Mix1	313.98	NEG	[M-H]-	312.973	91.0212; 118.992; 268.982	268.982	-80	-20	5.69	15	0.01	0.1	0.3	1	3	10
	99	Perfluoroundecanoate	PFUA	C11HF21O2	2058-94-8	Perflluoroalkyl substances (PFAS)	EDCs_Mix1	563.964	NEG	[M-H]-	562.957	168.9891; 218.9862; 268.9833; 318.9786; 518.9676	518.968	-15	-20	14.144	15	0.02	0.2	0.6	2	6	20
	100	2,2′,6,6′-tetrachlorobisphenol A	TCBPA	C15H12Cl4O2	79-95-8	Plasticizer/plastic components/Bisphenols	EDCs_Mix1	365.956	NEG	[M-H]-	364.949	200.9882; 249.9772; 285.9543; 311.9513; 313.9490	313.949	-145	-35	16	5	0.02	0.2	0.6	2	6	20
	101	Triclocarban	Triclocarban	C13H9Cl3N2O	101-20-2	Others	EDCs_Mix1	313.978	NEG	[M-H]-	312.971	126.0118; 159.9733; 251.2382	159.973	-80	-20	16.327	8	0.02	0.2	0.6	2	6	20
	102	4-hydroxybenzophenone	4-OH-BP	C13H10O2	1137-42-4	Personal care products ingredient/Benzophenones	EDCs_Mix2	198.068	POS	[M+H]+	199.075	65.0384; 77.0384; 93.0332; 105.0334; 121.0285	121.028	115	25	8.068	11	0.1	1	3	10	30	100
	103	Benzophenone-6	BP-6	C15H14O5	131-54-4	Personal care products ingredient/Benzophenones	EDCs_Mix2	274.084	POS	[M+H]+	275.091	52.0297; 95.0496; 108.0196; 123.0427; 151.0338	151.034	100	30	14.506	14	0.06	0.6	1.8	6	18	60
	104	Tris(2-chlorethyl)phosphate	TCEP	C6H12Cl3O4P	115-96-8	Plasticizer/plastic components/Flame retardant	EDCs_Mix2	283.954	POS	[M+H]+	284.961	62.9995; 98.984; 125.0001; 160.9767; 222.9695	62.9995	120	35	7.834	10	0.5	5	15	50	150	500
	105	Chalcone	Chalcone	C15H12O	94-41-7	Phytoestrogens and metabolites	EDCs_Mix2	208.089	POS	[M+H]+	209.096	77.0385; 103.0542; 131.049; 191.0856	77.0385	125	60	15.113	15	0.06	0.6	1.8	6	18	60
	106	Venlafaxine	Venlafaxine	C17H27NO2	99300-78-4 (HCl)	Drugs	EDCs_Mix2	277.204	POS	[M+H]+	278.211	58.0651; 121.0648; 147.08; 215.1434; 260.2005	58.0651	20	25	5.808	14	0.03	0.3	0.9	3	9	30
	107	4-phenylphenol	4-PP	C12H10O	92-69-3	Industrial side products	EDCs_Mix2	170.073	NEG	[M-H]-	169.066	65.0392; 93.0347; 115.0552; 141.0712; 143.05	93.0347	-80	40	10.663	15	0.12	1.2	3.6	12	36	120
	108	Bisphenol AP	BPAP	C20H18O2	1571-75-1	Plasticizer/plastic components/Bisphenols	EDCs_Mix2	290.131	NEG	[M-H]-	289.123	195.081; 211.0762; 274.0995	274.099	-80	-30	12.709	15	0.04	0.4	1.2	4	12	40
	109	Bisphenol E	BPE	C14H14O2	2081-08-5	Plasticizer/plastic components/Bisphenols	EDCs_Mix2	214.099	NEG	[M-H]-	213.092	93.0344; 119.051; 197.0615; 198.0692	198.069	-120	-25	8	12	0.1	1	3	10	30	100
	110	Bisphenol FL	BPFL	C25H18O2	3236-71-3	Plasticizer/plastic components/Bisphenols	EDCs_Mix2	350.131	NEG	[M-H]-	349.123	78.9589; 93.0343; 215.0866; 256.0902; 282.8556	256.09	-185	-35	14.701	9	0.03	0.3	0.9	3	9	30
	111	Bisphenol M	BPM	C24H26O2	13595-25-0	Plasticizer/plastic components/Bisphenols	EDCs_Mix2	346.193	NEG	[M-H]-	345.186	93.0349; 133.0664; 251.1436; 330.162	330.162	-135	-40	16.036	5	0.08	0.8	0.9	8	24	80
	112	Mono-[(2-carboxymethyl) hexyl] phthalate	MCMHP	C16H20O6	82975-93-7	Plasticizer/Plastic components/Phtalates	EDCs_Mix2	308.126	NEG	[M-H]-	307.119	77.0407; 113.098; 121.0301; 159.1039; 165.02	159.104	-10	-20	4.526	8	0.04	0.4	1.2	4	12	40
	113	Mono-(2-ethyl-5-oxohexyl) phthalate	MEOHP	C16H20O5	40321-98-0	Plasticizer/Plastic components/Phtalates	EDCs_Mix2	292.131	NEG	[M-H]-	291.124	71.0509; 77.0403; 113.0974; 121.0296; 143.108	121.03	-85	-25	4.927	15	0.02	0.2	0.6	2	6	20
	114	Perfluorononanoate	PFNA	C9HF17O2	375-95-1	Perflluoroalkyl substances (PFAS)	EDCs_Mix2	463.971	NEG	[M-H]-	462.963	118.9931; 168.9896; 218.9866; 268.983; 418.9727	418.973	-25	-20	10.128	11	0.03	0.3	0.9	3	9	30
	115	Diethyl phthalate	DEP	C12H14O4	84-66-2	Plasticizer/Plastic components/Phtalates	EDCs_Mix2	222.089	POS	[M+H]+	223.096	65.0385; 93.0336; 121.0283; 149.0234; 177.055	149.023	85	25	11.182	15	0.3	3	9	30	90	300
	116	Chrysin	Chrysin	C15H10O4	480-40-0	Phytoestrogens and metabolites	EDCs_Mix2	254.058	POS	[M+H]+	255.065	67.0176; 103.054; 129.0337; 153.0181; 209.0592	153.018	145	40	10.749	13	0.2	2	6	20	60	200
	117	Butyl methoxydibenzoylmethane, Avobenzone	AVO	C20H22O3	70356-09-1	Personal care products ingredient	EDCs_Mix3	310.157	POS	[M+H]+	311.164	77.0382; 135.0438; 161.0955	135.044	10	25	16.392	13	0.4	4	12	40	120	400
	118	2,4,5-trichlorophenol	2,4,5-TCP	C6H3Cl3O	95-95-4	Fungicide/Herbicide	EDCs_Mix3	195.925	NEG	[M-H]-	194.918	94.9689; 122.9645; 158.9407	158.941	-130	-25	12.599	18	0.5	5	15	50	150	500
	119	Mono-isodecyl phthalate	MIDP	C18H26O4	31047-64-0 /69725-01-5	Plasticizer/Plastic components/Phtalates	EDCs_Mix3	306.183	NEG	[M-H]-	305.176	77.0402; 121.0299; 147.0089; 155.1445; 233.1923	155.144	-120	-25	13.905	40	0.1	1	3	10	30	100
	120	Mono-octyl phthalate	MOP	C16H22O4	5393-19-1	Plasticizer/Plastic components/Phtalates	EDCs_Mix3	278.152	NEG	[M-H]-	277.145	77.0399; 125.0974; 127.1129; 147.009; 233.1538	127.113	-95	-25	9.872	26	0.4	4	12	40	120	400
	121	Bis(1,3-dichloro-2-propyl) phosphate	BDCPP	C6H11Cl4O4P	72236-72-7	Flame retardant	EDCs_Mix3	319.912	NEG	[M-H]-	318.905	34.9696	34.9696	-100	-55	5.1	15	0.4	4	12	40	120	400
	122	Kaempferol	Kaempferol	C15H10O6	520-18-3	Phytoestrogens and metabolites	EDCs_Mix3	286.048	NEG	[M-H]-	285.04	117.0345; 151.004; 185.061; 229.0509; 257.0457	117.034	-160	-55	7.36	36	0.5	5	15	50	150	500
	123	Bis(1-chloro-2-propyl) phosphate	BCIPP	C6H13Cl2O4P	789440-10-4	Flame retardant	EDCs_Mix3	249.993	NEG	[M-H]-	248.986	34.9696	34.9696	-20	-40	3.9	15	0.267	2.67	8.01	26.7	80.1	267
	124	Diisobutyl phthalate	DIBP	C16H22O4	84-69-5	Plasticizer/Plastic components/Phtalates	EDCs_Mix3	278.152	POS	[M+H]+	279.159	57.0699; 65.0389; 93.0329; 121.0283; 149.0232	149.023	75	25	16.773	8	1	10	30	100	300	1000
	125	Benzophenone-8, Dioxybenzone	BP-8	C14H12O4	BP-8	Personal care products ingredient/Benzophenones	EDCs_Mix3	244.074	POS	[M+H]+	245.081	65.0386; 93.033; 121.0284; 151.039;	121.028	10	25	12.037	16	0.09	0.9	2.7	9	27	90
	126	Dimethyl phthalate	DMP	C10H10O4	131-11-3	Plasticizer/Plastic components/Phtalates	EDCs_Mix3	194.058	POS	[M+H]+	195.065	77.039; 105.0364; 133.0289; 135.0439; 163.0399	163.04	15	20	7.241	9	0.5	5	15	50	150	500
	127	Mono-n-pentyl phthalate	MnPeP	C13H16O4	24539-56-8	Plasticizer/Plastic components/Phtalates	EDCs_Mix4	236.105	NEG	[M-H]-	235.098	77.0399; 83.0498; 85.0658; 121.0294; 147.0079	77.0399	-5	-30	5.47	5	0.04	0.4	1.2	4	12	40
	128	Bisphenol Z	BPZ	C18H20O2	843-55-0	Plasticizer/plastic components/Bisphenols	EDCs_Mix4	268.146	NEG	[M-H]-	267.139	93.0351; 145.0665; 173.0976; 198.0682; 223.0769	173.098	-80	-35	13.244	18	0.1	1	3	10	30	100
	129	Mono-cyclohexyl phthalate	MCHP	C14H16O4	7517-36-4	Plasticizer/Plastic components/Phtalates	EDCs_Mix4	248.105	NEG	[M-H]-	247.098	77.0397; 97.0662; 121.0296; 147.0083; 203.1083	97.0662	-95	-20	5.297	15	0.12	1.2	3.6	12	36	120
	130	Mono-hexyl phthalate	MHP	C14H18O4	24539-57-9	Plasticizer/Plastic components/Phtalates	EDCs_Mix4	250.121	NEG	[M-H]-	249.113	68.9964; 77.04; 99.0819; 112.9857; 121.0294	77.04	-100	-30	6.45	15	0.12	1.2	3.6	12	36	120
	131	Mono-isobutyl phthalate	MIBP	C12H14O4	30833-53-5	Plasticizer/Plastic components/Phtalates	EDCs_Mix4	222.089	NEG	[M-H]-	221.082	71.0501; 77.0396; 119.0133; 134.0373; 147.0089	77.0396	-100	-25	4.589	6	0.12	1.2	3.6	12	36	120
	132	Mono-iso-nonyl phthalate	MINP	C17H24O4	106610-61-1	Plasticizer/Plastic components/Phtalates	EDCs_Mix4	292.167	NEG	[M-H]-	291.16	77.0396; 121.0299; 139.1123; 141.1287; 147.0087	141.129	-115	-25	11.61	35	0.4	4	12	40	120	400
	133	Mono-methyl phthalate	MMP	C9H8O4	4376-18-5	Plasticizer/Plastic components/Phtalates	EDCs_Mix4	180.042	NEG	[M-H]-	179.035	75.024; 77.0402; 105.0349; 107.0506; 158.9393	77.0396	-5	-25	1.842	9	0.5	5	15	50	150	500
	134	Isobutylparaben	IsobutPara	C11H14O3	4247-02-03	Plasticizer/Plastic components/Phtalates	Xeno_Mix4 (MMB)	194.094	NEG	[M-H]-	193.087	92.0268; 93.0348; 136.0168; 137.0237	92.0268	-80	-35	10.803	11	0.001	0.01	0.03	0.1	0.3	1
	135	Butylparaben	ButylPara	C11H14O3	94-26-8	Personal care products ingredient	Xeno_Mix4 (MMB)	194.094	NEG	[M-H]-	193.087	92.0268; 93.0348; 136.0168; 137.0237	92.0268	-80	-35	11.011	9	0.001	0.01	0.03	0.1	0.3	1
	1 DP values of 80 or -80V were not optimized due to isobaric interference using direct infusion. In those cases, CE values were optimized via LC-MS with multiple injections at different CE values.

## Sheet: S2
	Supporting Information
	Bridging targeted (Zeno MRM-HR) and untargeted (SWATH) LC-HRMS in a single run for sensitive exposomics.
	Vinicius Verri Hernandes†,#, Benedikt Warth†,#
	†Department of Food Chemistry and Toxicology, Faculty of Chemistry, University of Vienna, 1090 Vienna, Austria
	#Exposome Austria, Research Infrastructure and National EIRENE Node, Vienna, Austria
	Table S2. Compound information for labeled IS included during sample extraction
	Reference Number	Labeled Compound	Formula	Monoisotopic Mass	Prevalent Ionization Mode	Prevalent adduct	RT
	1	2,3,4 - 13C3 17β-Estradiol	13C3C15H24O2	275.188	NEG	[M-H]-	9.57
	2	4-hydroxyphenyl-2,3,5,6-d4 Genistein	D4C15H10O5	274.084	NEG	[M-H]-	7.15
	3	Ring - 13C6 Methylparaben	13C6C2H8O3	158.067	NEG	[M-H]-	5.55
	4	Ring - 13C6 Ethylparaben	13C6C3H10O3	172.083	NEG	[M-H]-	6.74
	5	Ring - 13C6 Propylparaben	13C6C4H12O3	186.099	NEG	[M-H]-	8.59
	6	Ring - 13C6 Buthylparaben	13C6C5H14O3	200.114	NEG	[M-H]-	11.01
	7	Ring-1,2-13C2, dicarboxyl-13C2 Mono-2-ethylhexyl phthalate	13C4C12H22O4	282.165	NEG	[M-H]-	9.2
	8	Ring-1,2-13C2, dicarboxyl-13C2 Mono-butylphthalate	13C4C8H14O4	226.103	NEG	[M-H]-	4.66
	9	Dyphenil-13C2 Bisphenol A	13C12C3H16O2	240.155	NEG	[M-H]-	9.069
	10	13C8 PFOS	13C8HF17O3S	507.964	NEG	[M-H]-	13.047
	11	13C8 PFOA	13C8HF15O2	422.001	NEG	[M-H]-	8.35

## Sheet: S3
	Supporting Information
	Bridging targeted (Zeno MRM-HR) and untargeted (SWATH) LC-HRMS in a single run for sensitive exposomics.
	Vinicius Verri Hernandes†,#, Benedikt Warth†,#
	†Department of Food Chemistry and Toxicology, Faculty of Chemistry, University of Vienna, 1090 Vienna, Austria
	#Exposome Austria, Research Infrastructure and National EIRENE Node, Vienna, Austria
	Table S3. SWATH Windows parameters for both SWATH-only and MRM+SWATH methods
	Key Notes
	1. SWATH windows were optimized using the excel file SWATH Variable Window Calculator V1.2, provided by SCIEX
	SRM 1950 - ESI-
	Precursor ion start mass	Precursor ion stop mass	Declustering potential	DP spread	Collision energy	CE spread
	49.5	126	-80	0	-15	5
	125	188.2	-80	0	-15	5
	187.2	245.2	-80	0	-15	5
	244.2	276.1	-80	0	-20	10
	275.1	311.3	-80	0	-20	10
	310.3	382.1	-80	0	-20	10
	381.1	489.9	-80	0	-35	15
	488.9	540.7	-80	0	-35	15
	539.7	624.3	-80	0	-35	15
	623.3	999.6	-80	0	-35	15
	SRM 1950 - ESI+
	Precursor ion start mass	Precursor ion stop mass	Declustering potential	DP spread	Collision energy	CE spread
	49.5	309.9	70	0	15	5
	308.9	507.5	70	0	15	5
	506.5	698.4	70	0	15	5
	697.4	747.8	70	0	20	10
	746.8	761.6	70	0	20	10
	760.6	773.9	70	0	20	10
	772.9	785.3	70	0	35	15
	784.3	797.2	70	0	35	15
	796.2	812.9	70	0	35	15
	811.9	999.6	70	0	35	15
	SRM 1958 - ESI-
	Precursor ion start mass	Precursor ion stop mass	Declustering potential	DP spread	Collision energy	CE spread
	49.5	98	-80	0	-15	5
	97	127.4	-80	0	-15	5
	126.4	156.9	-80	0	-15	5
	155.9	208.2	-80	0	-20	10
	207.2	244.3	-80	0	-20	10
	243.3	276.6	-80	0	-20	10
	275.6	321.3	-80	0	-35	15
	320.3	389.7	-80	0	-35	15
	388.7	526.9	-80	0	-35	15
	525.9	999.6	-80	0	-35	15
	SRM 1958 - ESI+
	Precursor ion start mass	Precursor ion stop mass	Declustering potential	DP spread	Collision energy	CE spread
	49.5	279	70	0	15	5
	278	496.5	70	0	15	5
	495.5	583.9	70	0	15	5
	582.9	740.2	70	0	20	10
	739.2	758.7	70	0	20	10
	757.7	772	70	0	20	10
	771	784.4	70	0	35	15
	783.4	797.2	70	0	35	15
	796.2	813.8	70	0	35	15
	812.8	999.6	70	0	35	15

## Sheet: S4
	Supporting Information
	Bridging targeted (Zeno MRM-HR) and untargeted (SWATH) LC-HRMS in a single run for sensitive exposomics.
	Vinicius Verri Hernandes†,#, Benedikt Warth†,#
	†Department of Food Chemistry and Toxicology, Faculty of Chemistry, University of Vienna, 1090 Vienna, Austria
	#Exposome Austria, Research Infrastructure and National EIRENE Node, Vienna, Austria
	Table S4. Quality control check using labeled IS for ESI(-) mode
	Key Notes
	1. Labeled IS were added to the extraction solution. Therefore, RSD represents the sum of both sample preparation (extraction recovery) and instrumental/analytical variation.
	2. Additional labeled IS described in Table S2 were not detected
	3. It must also be highlighted the fact that peak areas are relatively small, specially for MRM-HR+SWATH method, since all data shown is extracted at MS1 level. Labeled IS were not included as MRM transitions.
	DATA
	Injection Order	Sample name	MS Method	2,3,4 - 13C3 17β-Estradiol	2,3,4 - 13C3 17β-Estradiol (Average)	4-hydroxyphenyl-2,3,5,6-d4 Genistein	4-hydroxyphenyl-2,3,5,6-d4 Genistein (Average)	13C8 PFOS	13C8 PFOS Average
	1	ProcessBlank1_Rep1_MRMSWATH_NEG	MRM-HR + SWATH	283.1	442.041	1228	668.759	2006	2327.68
	3	ProcessBlank2_Rep1_MRMSWATH_NEG	MRM-HR + SWATH	294	442.041	675.5	668.759	1550	2327.68
	5	ProcessBlank3_Rep1_MRMSWATH_NEG	MRM-HR + SWATH	706	442.041	859.1	668.759	1683	2327.68
	7	ProcessBlank4_Rep1_MRMSWATH_NEG	MRM-HR + SWATH	286.1	442.041	693.6	668.759	3550	2327.68
	9	Cal01_MRMSWATH_NEG	MRM-HR + SWATH	Not spiked	442.041	Not spiked	668.759	Not spiked	2327.68
	11	Cal1_MRMSWATH_NEG	MRM-HR + SWATH	Not spiked	442.041	Not spiked	668.759	Not spiked	2327.68
	13	Cal3_MRMSWATH_NEG	MRM-HR + SWATH	Not spiked	442.041	Not spiked	668.759	Not spiked	2327.68
	15	Cal10_MRMSWATH_NEG	MRM-HR + SWATH	Not spiked	442.041	Not spiked	668.759	Not spiked	2327.68
	17	Cal30_MRMSWATH_NEG	MRM-HR + SWATH	Not spiked	442.041	Not spiked	668.759	Not spiked	2327.68
	19	Cal100_MRMSWATH_NEG	MRM-HR + SWATH	Not spiked	442.041	Not spiked	668.759	Not spiked	2327.68
	21	SRM1958_NotSpkd1_MRMSWATH_NEG	MRM-HR + SWATH	456.5	442.041	582.4	668.759	1289	2327.68
	23	SRM1958_NotSpkd2_MRMSWATH_NEG	MRM-HR + SWATH	387.6	442.041	606.6	668.759	2118	2327.68
	25	SRM1958_NotSpkd3_MRMSWATH_NEG	MRM-HR + SWATH	350.8	442.041	654	668.759	2497	2327.68
	27	SRM1958_SpkdCal01_MRMSWATH_NEG	MRM-HR + SWATH	394.3	442.041	589.2	668.759	1719	2327.68
	29	SRM1958_SpkdCal1_MRMSWATH_NEG	MRM-HR + SWATH	451.1	442.041	340.4	668.759	2011	2327.68
	31	SRM1958_SpkdCal3_MRMSWATH_NEG	MRM-HR + SWATH	434.7	442.041	701.9	668.759	1795	2327.68
	33	SRM1958_SpkdCal10_MRMSWATH_NEG	MRM-HR + SWATH	375.5	442.041	456.3	668.759	1497	2327.68
	35	SRM1958_SpkdCal30_MRMSWATH_NEG	MRM-HR + SWATH	492.2	442.041	730.7	668.759	2486	2327.68
	37	SRM1958_SpkdCal100_MRMSWATH_NEG	MRM-HR + SWATH	362.6	442.041	787.4	668.759	3072	2327.68
	39	SRM1950_NotSpkd1_MRMSWATH_NEG	MRM-HR + SWATH	363.2	442.041	694.3	668.759	2490	2327.68
	41	SRM1950_NotSpkd2_MRMSWATH_NEG	MRM-HR + SWATH	594.8	442.041	678.2	668.759	2447	2327.68
	43	SRM1950_NotSpkd3_MRMSWATH_NEG	MRM-HR + SWATH	516.5	442.041	478.7	668.759	2606	2327.68
	45	SRM1950_SpkdCal01_MRMSWATH_NEG	MRM-HR + SWATH	322.1	442.041	653.6	668.759	2052	2327.68
	47	SRM1950_SpkdCal1_MRMSWATH_NEG	MRM-HR + SWATH	500.1	442.041	705.5	668.759	1910	2327.68
	49	SRM1950_SpkdCal3_MRMSWATH_NEG	MRM-HR + SWATH	487.6	442.041	763.5	668.759	2490	2327.68
	51	SRM1950_SpkdCal10_MRMSWATH_NEG	MRM-HR + SWATH	305	442.041	554.2	668.759	3052	2327.68
	53	SRM1950_SpkdCal30_MRMSWATH_NEG	MRM-HR + SWATH	561.9	442.041	724.1	668.759	2288	2327.68
	55	SRM1950_SpkdCal100_MRMSWATH_NEG	MRM-HR + SWATH	799.2	442.041	555.5	668.759	4601	2327.68
		AVERAGE		442.041		668.759		2327.68
		RSD		29.8867		25.0195		31.5727
	2	ProcessBlank1_Rep1_SWATH_NEG	SWATH-Only	933.4	779.268	1058	911.391	2551	2947.95
	4	ProcessBlank2_Rep1_SWATH_NEG	SWATH-Only	689.5	779.268	993.2	911.391	2491	2947.95
	6	ProcessBlank3_Rep1_SWATH_NEG	SWATH-Only	975.4	779.268	1032	911.391	2665	2947.95
	8	ProcessBlank4_Rep1_SWATH_NEG	SWATH-Only	661.8	779.268	855.4	911.391	3778	2947.95
	10	Cal01_SWATH_NEG	SWATH-Only	Not spiked	779.268	Not spiked	911.391	Not spiked	2947.95
	12	Cal1_SWATH_NEG	SWATH-Only	Not spiked	779.268	Not spiked	911.391	Not spiked	2947.95
	14	Cal3_SWATH_NEG	SWATH-Only	Not spiked	779.268	Not spiked	911.391	Not spiked	2947.95
	16	Cal10_SWATH_NEG	SWATH-Only	Not spiked	779.268	Not spiked	911.391	Not spiked	2947.95
	18	Cal30_SWATH_NEG	SWATH-Only	Not spiked	779.268	Not spiked	911.391	Not spiked	2947.95
	20	Cal100_SWATH_NEG	SWATH-Only	Not spiked	779.268	Not spiked	911.391	Not spiked	2947.95
	22	SRM1958_NotSpkd1_SWATH_NEG	SWATH-Only	820.5	779.268	865.1	911.391	2198	2947.95
	24	SRM1958_NotSpkd2_SWATH_NEG	SWATH-Only	872	779.268	877.6	911.391	2604	2947.95
	26	SRM1958_NotSpkd3_SWATH_NEG	SWATH-Only	724.3	779.268	831.3	911.391	2897	2947.95
	28	SRM1958_SpkdCal01_SWATH_NEG	SWATH-Only	721.9	779.268	942.2	911.391	2476	2947.95
	30	SRM1958_SpkdCal1_SWATH_NEG	SWATH-Only	799.5	779.268	882.2	911.391	2502	2947.95
	32	SRM1958_SpkdCal3_SWATH_NEG	SWATH-Only	691	779.268	702.9	911.391	2409	2947.95
	34	SRM1958_SpkdCal10_SWATH_NEG	SWATH-Only	729.3	779.268	772.6	911.391	2336	2947.95
	36	SRM1958_SpkdCal30_SWATH_NEG	SWATH-Only	428.1	779.268	719.9	911.391	2951	2947.95
	38	SRM1958_SpkdCal100_SWATH_NEG	SWATH-Only	860.5	779.268	907.7	911.391	3706	2947.95
	40	SRM1950_NotSpkd1_SWATH_NEG	SWATH-Only	917.1	779.268	1040	911.391	3161	2947.95
	42	SRM1950_NotSpkd2_SWATH_NEG	SWATH-Only	673.3	779.268	922.8	911.391	3167	2947.95
	44	SRM1950_NotSpkd3_SWATH_NEG	SWATH-Only	887.9	779.268	1040	911.391	3084	2947.95
	46	SRM1950_SpkdCal01_SWATH_NEG	SWATH-Only	784.3	779.268	904.7	911.391	2923	2947.95
	48	SRM1950_SpkdCal1_SWATH_NEG	SWATH-Only	759.3	779.268	811.9	911.391	2669	2947.95
	50	SRM1950_SpkdCal3_SWATH_NEG	SWATH-Only	715.7	779.268	900.1	911.391	3076	2947.95
	52	SRM1950_SpkdCal10_SWATH_NEG	SWATH-Only	881.5	779.268	940	911.391	3733	2947.95
	54	SRM1950_SpkdCal30_SWATH_NEG	SWATH-Only	698.1	779.268	1037	911.391	2959	2947.95
	56	SRM1950_SpkdCal100_SWATH_NEG	SWATH-Only	919.5	779.268	1014	911.391	4519	2947.95
		AVERAGE		779.268		911.391		2947.95
		RSD		15.5852		11.1501		18.8193
	NUMBER OF POINTS ACROSS BASELINE
	The number of points across the baseline for each chromatogram is depicted in the figures below, according to injection order
	2,3,4 - 13C3 17β-Estradiol
	MRM-HR + SWATH Average: 12							SWATH-Only Average: 10
	4-hydroxyphenyl-2,3,5,6-d4 Genistein
	MRM-HR + SWATH Average: 11							SWATH-Only Average: 11
	13C8 PFOS
	MRM-HR + SWATH Average: 18							SWATH-Only Average: 21

## Sheet: S5
	Supporting Information
	Bridging targeted (Zeno MRM-HR) and untargeted (SWATH) LC-HRMS in a single run for sensitive exposomics.
	Vinicius Verri Hernandes†,#, Benedikt Warth†,#
	†Department of Food Chemistry and Toxicology, Faculty of Chemistry, University of Vienna, 1090 Vienna, Austria
	#Exposome Austria, Research Infrastructure and National EIRENE Node, Vienna, Austria
	Table S5. Data processing parameters for MS-Dial
	Key Notes
	1. Main parameters are presented as exported in the parameters file from MS-DIAL.
	2. All parameters were the same between ESI+ and ESI-, with exception of ion mode.
	3. For a defined polarity, the same method was applied for both SRM 1950 and SRM 1958.
	4. Minimum scores for matched compounds were set very low in order to avoid possible false negative matches. Manual curation was performed afterwards to exclude the consequent high number of false positive matches.
	5. Non-reported parameters were kept to default values.
	Measurement Parameters
	Ionization type	Soft ionization
	Separation type	Chromatography
	Collision type	CID/HCD
	Data type (MS1)	Profile data
	Data type (MS/MS)	Profile data
	Target omics	Metabolomics
	Data collection
	Mass accuracy (centroid parameter)
	MS1 tolerance	0.01	Da
	MS2 tolerance	0.02	Da
	Data collection parameters
	Retention time begin	0	min
	Retention time range end	20	min
	MS1 range begin	100	Da
	MS1 range end	1000	Da
	MS/MS range begin	50	Da
	MS/MS range end	1000	Da
	Isotope recognition
	Maximum number of isotopes	2
	Maximum charged number	2
	Consider Cl and Br elements	Checked
	Peak detection
	Peak detection parameters
	Minimum peak height	100	amplitude
	Mass slice width	0.1	Da
	Advanced
	Smoothing method	Linear weighted moving average
	Smoothing level	3	scan
	Minimum peak width	5	scan
	Spectrum deconvolution
	Deconvolution parameters
	Sigma window value	0.8
	MS/MS abbundance cut off	5	amplitude
	Advanced
	Exclude after precursor ion	Checked
	Keep the isotopic units until	5	Da
	Keep the isotopic ions w/o MS2Dec	Unchecked
	Identification
	Database setting
	Included databases	MSMS_Public_EXP_NEG_VS17 Mona-export-LC-MS-MS_Negative_Mode
	MS/MS identification setting
	Accurate mass tolerance (MS1)	0.01	Da
	Accurate mass tolerance (MS2)	0.02	Da
	Retention time tolerance	100	min
	MS2 spectrum cut off
	Spectrum amplitude cutoff (relative)	5	%
	Mass range begin	50	Da
	Mass range end	1000	Da
	Annotation cut off
	Dot product score	0
	Weighted dot product score	0
	Reverse dot product score	0
	Matched spectrum percentage	70	%
	Minimum number of matched spectrum	1
	Adduct ion
	Molecular species
	[M-H]-
	Charge	1
	Alignment parameters
	Retention time tolerance	0.1	min
	MS1 tolerance	0.015	Da

## Sheet: S6
	Supporting Information
	Bridging targeted (Zeno MRM-HR) and untargeted (SWATH) LC-HRMS in a single run for sensitive exposomics.
	Vinicius Verri Hernandes†,#, Benedikt Warth†,#
	†Department of Food Chemistry and Toxicology, Faculty of Chemistry, University of Vienna, 1090 Vienna, Austria
	#Exposome Austria, Research Infrastructure and National EIRENE Node, Vienna, Austria
	Table S6. Lowest detected level for spiked SRM 1958 and SRM 1950 in SWATH-only and MRM-HR+SWATH modes for ESI- and ESI+.
	Key Notes
	1. Compounds labeled as "present in matrix" were detected in non-spiked samples and are described quantitatively in Tables S8 and S9.
	2. Compounds labeled as "RT shift" presented a RT shift that, as a consequence, made then elute out of the MRM window. Therefore, no comparison was possible for these compounds.
	3. Compounds labeled as "interference" presented clear isobaric peak interference and were not considered.
	Compound Info				Lowest concentration detected - SRM1950 Plasma			Lowest concentration detected - SRM1958 Serum
	Reference number	Compound name	Abbreviation	Polarity	SWATH Only (MS1)	MRM+SWATH (MS2)	Relative response factor	SWATH Only (MS1)	MRM+SWATH (MS2)	Relative response factor
	100	2,2′,6,6′-tetrachlorobisphenol A	TCBPA	NEG	0.6	0.6	1	Present in matrix	Present in matrix	-
	118	2,4,5-trichlorophenol	2,4,5-TCP	NEG	15	15	1	5	5	1
	48	2-tert-Butylphenol	2-tert-But	NEG	50	150	0.333333	5	5	1
	49	4-octylphenol	4-OP	NEG	Interference	Interference	-	10	1	10
	107	4-phenylphenol	4-PP	NEG	3.6	3.6	1	1.2	0.12	10
	50	4-tert-octylphenol	4-tert-OP	NEG	Interference	Interference	-	Interference	Interference	-
	35	8-Prenylnaringenin	8-Pn	NEG	0.09	0.09	1	0.3	0.09	3.33333
	72	Acetaminophen glucuronide	APAPGLCA	NEG	ND	ND	-	ND	ND	-
	21	Alpha-zearalanol	α-ZAL	NEG	0.15	0.15	1	0.15	0.15	1
	19	Alternariol	AOH	NEG	0.3	0.3	1	0.1	0.1	1
	20	Alternariol monomethyl ether	AME	NEG	0.3	0.3	1	1.05	0.105	10
	53	Benzophenone 1, 2,4-Dihydroxybenzophenone	Benzoph1	NEG	0.2	0.06	3.33333	0.002	0.002	1
	22	Beta-zearalanol, β-Zearalanol	β-ZAL	NEG	0.5	0.5	1	0.15	0.15	1
	23	Beta-zearalenol, β-Zearalenol	β-ZEL	NEG	0.3	0.3	1	0.3	0.1	3
	121	Bis(1,3-dichloro-2-propyl) phosphate	BDCPP	NEG	12	12	1	4	4	1
	123	Bis(1-chloro-2-propyl) phosphate	BCIPP	NEG	ND	ND	-	Interference	Interference	-
	27	Bisphenol A	BPA	NEG	Present in matrix	Present in matrix	-	0.1	0.01	10
	73	Bisphenol A glucoronide	BPAGLCA	NEG	0.3	0.3	1	0.3	0.1	3
	28	Bisphenol AF	BPAF	NEG	0.5	0.15	3.33333	0.5	0.05	10
	108	Bisphenol AP	BPAP	NEG	1.2	1.2	1	1.2	0.4	3
	29	Bisphenol B	BPB	NEG	0.3	0.1	3	0.3	0.3	1
	30	Bisphenol C (Dimethyl-bisphenol A)	BPC	NEG	0.6	0.6	1	2	6	0.333333
	109	Bisphenol E	BPE	NEG	0.1	0.1	1	1	0.1	10
	31	Bisphenol F	BPF	NEG	0.15	0.15	1	0.15	0.005	30
	110	Bisphenol FL	BPFL	NEG	0.9	0.9	1	0.9	0.3	3
	111	Bisphenol M	BPM	NEG	0.9	0.9	1	2.4	0.8	3
	32	Bisphenol S	BPS	NEG	0.02	0.002	10	Present in matrix	Present in matrix	-
	128	Bisphenol Z	BPZ	NEG	3	3	1	1	1	1
	135	Butylparaben	ButylPara	NEG	0.03	0.01	3	0.1	0.01	10
	74	Culmorin	Cul	NEG	50	15	3.33333	15	15	1
	75	Culmorin-11-glucoronide	CUL11GLCA	NEG	Interference	Interference	-	0.25	0.25	1
	76	Daidzein glucoronide	DaidzeinGLCA	NEG	0.5	0.05	10	1.5	0.15	10
	77	Deoxyvalenol glucoronide	DONGLCA	NEG	ND	ND	-	ND	ND	-
	5	Dihydrocitrinone	DHC	NEG	0.6	0.6	1	0.2	0.02	10
	36	Enterodiol	Enterodiol	NEG	ND	0.15	-	0.15	0.015	10
	52	Enterolactone	Enterolactone	NEG	0.6	0.6	1	0.2	0.2	1
	37	Equol	Equol	NEG	0.2	0.06	3.33333	0.2	0.06	3.33333
	42	Ethinylestradiol	EthinylE2	NEG	1	1	1	0.3	1	0.3
	94	Ethyl protocatechuic acid	OH-EtP	NEG	0.3	0.3	1	0.1	0.01	10
	54	Ethylparaben	EthylPara	NEG	Present in matrix	Present in matrix	-	Present in matrix	Present in matrix	-
	38	Formononetin	Formononetin	NEG	0.025	0.0075	3.33333	0.025	0.0075	3.33333
	39	Genistein	GEN	NEG	0.05	0.05	1	0.05	0.05	1
	92	Heptylparaben	HeP	NEG	0.06	0.002	30	0.06	0.002	30
	78	Ibuprofen glucoronide	IbuprofenGLCA	NEG	Interference	Interference	-	1	0.3	3.33333
	134	Isobutylparaben	IsobutPara	NEG	0.1	0.03	3.33333	0.1	0.01	10
	122	Kaempferol	Kaempferol	NEG	15	15	1	5	5	1
	41	Matairesinol	Mataires	NEG	0.5	0.15	3.33333	0.5	0.05	10
	95	Methyl protocatechuic acid	OH-MeP	NEG	0.6	0.6	1	0.6	0.02	30
	55	Methylparaben	MethylPara	NEG	Present in matrix	Present in matrix	-	Present in matrix	Present in matrix	-
	43	Mono butyl phthalate	MBP	NEG	RT shift	RT shift	-	RT shift	RT shift	-
	91	Mono-(2-ethyl-5-hydroxyhexyl) phthalate	5-OH-MEHP	NEG	RT shift	RT shift	-	Present in matrix	Present in matrix	-
	113	Mono-(2-ethyl-5-oxohexyl) phthalate	MEOHP	NEG	ND	ND	-	ND	ND	-
	112	Mono-[(2-carboxymethyl) hexyl] phthalate	MCMHP	NEG	ND	ND	-	ND	ND	-
	44	Mono-2-ethylhexyl phthalate	MEHP	NEG	0.45	0.45	1	0.15	0.015	10
	93	Mono-benzyl phthalate	MBeP	NEG	RT shift	RT shift	-	Present in matrix	Present in matrix	-
	129	Mono-cyclohexyl phthalate	MCHP	NEG	ND	ND	-	ND	ND	-
	130	Mono-hexyl phthalate	MHP	NEG	RT shift	RT shift	-	1.2	0.12	10
	131	Mono-isobutyl phthalate	MIBP	NEG	RT shift	RT shift	-	RT shift	RT shift	-
	119	Mono-isodecyl phthalate	MIDP	NEG	3	3	1	3	1	3
	132	Mono-iso-nonyl phthalate	MINP	NEG	12	4	3	4	0.4	10
	133	Mono-methyl phthalate	MMP	NEG	0.5	0.5	1	ND	ND	-
	127	Mono-n-pentyl phthalate	MnPeP	NEG	ND	ND	-	ND	ND	-
	120	Mono-octyl phthalate	MOP	NEG	12	0.4	30	4	0.4	10
	79	Mycophenolic acid	MPA	NEG	0.4	0.4	1	4	0.4	10
	80	Mycophenolic acid glucoronide	MPAGLCA	NEG	ND	ND	-	ND	ND	-
	45	n Butylbenzolsulfonamide	N-butylbenz	NEG	Present in matrix	Present in matrix	-	Present in matrix	Present in matrix	-
	3	Nivalenol	NIV	NEG	20	6	3.33333	20	6	3.33333
	51	Nonylphenol	Nonylph	NEG	Present in matrix	Present in matrix	-	Present in matrix	Present in matrix	-
	10	Ochratoxin alpha	OT alpha	NEG	1.2	0.04	30	0.4	0.04	10
	96	Perfluorobutane sulfonate	PFBS	NEG	0.002	0.002	1	0.02	0.002	10
	97	Perfluorodecanoate	PFDA	NEG	0.6	0.02	30	0.6	0.02	30
	98	Perfluorohexanoate	PFHxA	NEG	1	0.3	3.33333	1	0.01	100
	114	Perfluorononanoate	PFNA	NEG	Present in matrix	Present in matrix	-	Present in matrix	Present in matrix	-
	34	Perfluorooctanesulfonic acid	PFOS	NEG	Present in matrix	Present in matrix	-	Present in matrix	Present in matrix	-
	33	Perfluorooctanoic acid	PFOA	NEG	Present in matrix	Present in matrix	-	Present in matrix	Present in matrix	-
	99	Perfluoroundecanoate	PFUA	NEG	0.6	0.02	30	2	2	1
	58	p-Hydrobenzoic acid	pOHBA	NEG	RT shift	RT shift	-	5	0.5	10
	56	Propylparaben	PropylPara	NEG	Present in matrix	Present in matrix	-	Present in matrix	Present in matrix	-
	59	Resveratrol	Resver	NEG	4.5	4.5	1	1.5	15	0.1
	101	Triclocarban	Triclocarban	NEG	0.6	0.02	30	0.6	0.02	30
	24	Zearalanone	ZAN	NEG	0.3	0.09	3.33333	0.3	0.09	3.33333
	26	Zearalenon-14-sulfate	ZEN_14_SO4	NEG	0.15	0.045	3.33333	0.15	0.015	10
	25	Zearalenone	ZEN	NEG	0.3	0.3	1	0.3	0.3	1
	MEAN CONCENTRATION INCREASE						2.08655			3.97884
	Compound Info				Lowest concentration detected - SRM1950 Plasma			Lowest concentration detected - SRM1958 Serum
	Reference number	Compound name	Abbreviation	Polarity	SWATH Only (MS1)	MRM+SWATH (MS2)	Relative response factor	SWATH Only (MS1)	MRM+SWATH (MS2)	Relative response factor
	68	2-Amino-1-methyl-6-phenylimidazo(4,5-b)pyridine	PhIP	POS	0.1	0.1	1	0.1	0.1	1
	84	2-hydroxy-4-methoxybenzophenone	BP-3	POS	Present in matrix	Present in matrix	-	Present in matrix	Present in matrix	-
	57	3-Benzylidencampher, 3-Benzylidencamphor	3-BC	POS	45	45	1	1.5	1.5	1
	102	4-hydroxybenzophenone	4-OH-BP	POS	3	0.1	30	1	0.1	10
	83	4-methyl-benzophenone	4-MBP	POS	Present in matrix	Present in matrix	-	1.2	0.04	30
	67	5-Hydroxymethylfurfural	HMF	POS	10.5	0.35	30	10.5	0.35	30
	71	Acetaminophen	APAP	POS	Present in matrix	Present in matrix	-	Present in matrix	Present in matrix	-
	18	Aflatoxin B1	AFB1	POS	0.6	0.02	30	0.02	0.02	1
	9	Aflatoxin B2	AFB2	POS	0.04	0.04	1	0.04	0.04	1
	13	Aflatoxin G1	AFG1	POS	0.9	0.03	30	0.03	0.03	1
	17	Aflatoxin M1	AFM1	POS	0.03	0.9	0.0333333	0.03	0.3	0.1
	12	Aflatoxin M2	AFM2	POS	0.12	0.12	1	0.12	0.12	1
	1	Aflatoxin P1	AFP1	POS	0.12	0.12	1	0.12	0.12	1
	6	Aflatoxin Q1	AFQ1	POS	0.12	0.12	1	0.12	0.12	1
	11	AﬂatoxinB1-N7-guanine	AFB1-Gua	POS	0.12	0.3	0.4	1	0.1	10
	60	Anisodamine	Anisodamine	POS	ND	ND	-	ND	ND	-
	61	Aristolactam I	AL	POS	0.5	0.15	3.33333	0.5	0.05	10
	103	Benzophenone-6	BP-6	POS	6	0.06	100	ND	0.6	-
	125	Benzophenone-8, Dioxybenzone	BP-8	POS	ND	2.7	-	ND	0.9	-
	46	Benzyl Butyl Phthalate	BenzButPht	POS	Present in matrix	Present in matrix	-	Present in matrix	Present in matrix	-
	117	Butyl methoxydibenzoylmethane, Avobenzone	AVO	POS	Present in matrix	Present in matrix	-	Present in matrix	Present in matrix	-
	105	Chalcone	Chalcone	POS	18	18	1	18	18	1
	116	Chrysin	Chrysin	POS	6	0.2	30	2	2	1
	7	Citrinin	CIT	POS	0.5	0.5	1	0.5	0.5	1
	69	Cotinine	Cotinine	POS	Present in matrix	Present in matrix	-	Present in matrix	Present in matrix	-
	4	Deepoxy-deoxynivalenol	DOM-1	POS	1.2	1.2	1	0.4	0.4	1
	2	Deoxynivalenol	DON	POS	18	18	1	0.4	0.4	1
	47/124	Dibutylphthalate/Diisobutylphtalate	DiButPht	POS	Present in matrix	Present in matrix	-	Present in matrix	Present in matrix	-
	115	Diethyl phthalate	DEP	POS	Present in matrix	Present in matrix	-	Present in matrix	Present in matrix	-
	126	Dimethyl phthalate	DMP	POS	ND	ND	-	ND	ND	-
	40	Glycitein	Glycitein	POS	0.05	0.05	1	0.05	0.015	3.33333
	62	Jacobine	Jacobine	POS	ND	ND	-	ND	ND	-
	63	Jacobine-N-oxide	JacobineNox	POS	0.05	0.05	1	0.05	0.05	1
	85	Metribuzin	Metribuzin	POS	Present in matrix	Present in matrix	-	Present in matrix	Present in matrix	-
	15	Ochratoxin A	OTA	POS	ND	ND	-	1	0.3	3.33333
	16	Ochratoxin B	OTB	POS	ND	ND	-	0.3	0.1	3
	86	Propiconazole	Propiconazole	POS	0.3	0.3	1	0.3	0.1	3
	64	Riddelliin	Riddelliin	POS	ND	ND	-	ND	0.09	-
	65	Riddelliin-N-oxide	RiddelliinNox	POS	0.06	0.06	1	0.06	0.06	1
	66	Scopolamine	Scopolamine	POS	0.045	0.045	1	0.0015	0.0015	1
	81	SN-38	SN38	POS	3	0.3	10	0.3	0.01	30
	82	SN-38-glucoronide	SN38GLCA	POS	ND	3	-	1	0.3	3.33333
	14	Sterigmatocystin	STC	POS	0.2	0.06	3.33333	0.6	0.6	1
	8	T-2 toxin	T-2	POS	30	30	1	10	10	1
	88	Tebuconazole	Tebuconazole	POS	0.6	0.6	1	0.2	0.2	1
	90	Tramadol	Tramadol	POS	ND	ND	-	ND	30	-
	70	Trans-3-hydroxy-cotinine, Trans-3-hydroxy cotinine	t3OHCot	POS	Present in matrix	Present in matrix	-	Present in matrix	Present in matrix	-
	87	tri-n‑butyl phosphate	TBP	POS	0.02	0.02	1	0.02	0.02	1
	89	triphenyl phosphate	TPhP	POS	RT shift	RT shift	-	RT shift	RT shift	-
	104	Tris(2-chlorethyl)phosphate	TCEP	POS	5	0.5	10	0.5	0.5	1
	106	Venlafaxine	Venlafaxine	POS	RT shift	RT shift	-	0.3	0.03	10
	MEAN CONCENTRATION INCREASE						2.31212			2.00283

## Sheet: S7
	Supporting Information
	Bridging targeted (Zeno MRM-HR) and untargeted (SWATH) LC-HRMS in a single run for sensitive exposomics.
	Vinicius Verri Hernandes†,#, Benedikt Warth†,#
	†Department of Food Chemistry and Toxicology, Faculty of Chemistry, University of Vienna, 1090 Vienna, Austria
	#Exposome Austria, Research Infrastructure and National EIRENE Node, Vienna, Austria
	Table S7. Quantification of detected compounds in ESI- mode for SRM 1958 and SRM 1950 in both MRM-HR+SWATH and SWATH-only methods.
	Key Notes
	1. Results for SRM 1958 and 1950 are presented sequentially.
	2. For compounds present in blank, concentrations were calculated using solvent calibration curve and standard addition method.
	3. A matrix-matched calibration (SRM 1958 or 1950 spiked on described concentration levels) was used to calculate the individual concentrations for 3 non-spiked concentrations using standard addition method.
	4. Only spiked matrix levels with a minimum of 10% increase in peak area when compared to average non-spiked peak area were considered to build the standard addition curve. The points included in the calibration curves are labeles as "TRUE" in the "Used" column
	5. ND: Non-detected
	SRM 1958
	SRM 1958	Calculated concentrations
	2,2′,6,6′-tetrachlorobisphenol A (TCBPA)	Replicate 1	Replicate 2	Replicate 3	Average	SD	RSD	Average blank concentration	Average concentration SRM (blank subtracted)	Corrected to sample preparation dilution (ng/mL)
	MRM - HR + SWATH	0.064	0.094	0.099	0.0856667	0.0189297	0.220969	ND	0.0856667	0.428333
	SWATH-Only	ND	ND	ND	ND	ND	ND	ND	ND	ND
	Sample Name	Sample Type	Actual Concentration	Area	Component Name	Precursor Mass	Fragment Mass	Used
	20231025_ProcessBlank2_Rep1_MRMSWATH_NEG	Blank	N/A	N/A	2.2′.6.6′-tetrachlorobisphenol A_MRM+SWATH (MS2)	364.95	313.949	FALSE
	20231025_ProcessBlank2_Rep1_SWATH_NEG	Blank	N/A	N/A	2.2′.6.6′-tetrachlorobisphenol A_SWATH-only (MS1)	364.95	N/A	FALSE
	20231025_ProcessBlank3_Rep1_MRMSWATH_NEG	Blank	N/A	N/A	2.2′.6.6′-tetrachlorobisphenol A_MRM+SWATH (MS2)	364.95	313.949	FALSE
	20231025_ProcessBlank3_Rep1_SWATH_NEG	Blank	N/A	N/A	2.2′.6.6′-tetrachlorobisphenol A_SWATH-only (MS1)	364.95	N/A	FALSE
	20231025_ProcessBlank4_Rep1_MRMSWATH_NEG	Blank	N/A	N/A	2.2′.6.6′-tetrachlorobisphenol A_MRM+SWATH (MS2)	364.95	313.949	FALSE
	20231025_ProcessBlank4_Rep1_SWATH_NEG	Blank	N/A	N/A	2.2′.6.6′-tetrachlorobisphenol A_SWATH-only (MS1)	364.95	N/A	FALSE
	20231025_SRM1958_NotSpkd1_MRMSWATH_NEG	Standard	0	312.5	2.2′.6.6′-tetrachlorobisphenol A_MRM+SWATH (MS2)	364.95	313.949	FALSE
	20231025_SRM1958_NotSpkd1_SWATH_NEG	Standard	0	148.3	2.2′.6.6′-tetrachlorobisphenol A_SWATH-only (MS1)	364.95	N/A	FALSE
	20231025_SRM1958_NotSpkd2_MRMSWATH_NEG	Standard	0	456.4	2.2′.6.6′-tetrachlorobisphenol A_MRM+SWATH (MS2)	364.95	313.949	FALSE
	20231025_SRM1958_NotSpkd2_SWATH_NEG	Standard	0	N/A	2.2′.6.6′-tetrachlorobisphenol A_SWATH-only (MS1)	364.95	N/A	FALSE
	20231025_SRM1958_NotSpkd3_MRMSWATH_NEG	Standard	0	481.6	2.2′.6.6′-tetrachlorobisphenol A_MRM+SWATH (MS2)	364.95	313.949	FALSE
	20231025_SRM1958_NotSpkd3_SWATH_NEG	Standard	0	N/A	2.2′.6.6′-tetrachlorobisphenol A_SWATH-only (MS1)	364.95	N/A	FALSE
	20231025_SRM1958_SpkdCal01_MRMSWATH_NEG	Standard	0.02	177.9	2.2′.6.6′-tetrachlorobisphenol A_MRM+SWATH (MS2)	364.95	313.949	FALSE
	20231025_SRM1958_SpkdCal01_SWATH_NEG	Standard	0.02	N/A	2.2′.6.6′-tetrachlorobisphenol A_SWATH-only (MS1)	364.95	N/A	FALSE
	20231025_SRM1958_SpkdCal1_MRMSWATH_NEG	Standard	0.2	736.9	2.2′.6.6′-tetrachlorobisphenol A_MRM+SWATH (MS2)	364.95	313.949	TRUE
	20231025_SRM1958_SpkdCal1_SWATH_NEG	Standard	0.2	298.8	2.2′.6.6′-tetrachlorobisphenol A_SWATH-only (MS1)	364.95	N/A	TRUE
	20231025_SRM1958_SpkdCal3_MRMSWATH_NEG	Standard	0.6	1443	2.2′.6.6′-tetrachlorobisphenol A_MRM+SWATH (MS2)	364.95	313.949	TRUE
	20231025_SRM1958_SpkdCal3_SWATH_NEG	Standard	0.6	838.6	2.2′.6.6′-tetrachlorobisphenol A_SWATH-only (MS1)	364.95	N/A	TRUE
	20231025_SRM1958_SpkdCal10_MRMSWATH_NEG	Standard	2	7571	2.2′.6.6′-tetrachlorobisphenol A_MRM+SWATH (MS2)	364.95	313.949	TRUE
	20231025_SRM1958_SpkdCal10_SWATH_NEG	Standard	2	3074	2.2′.6.6′-tetrachlorobisphenol A_SWATH-only (MS1)	364.95	N/A	TRUE
	20231025_SRM1958_SpkdCal30_MRMSWATH_NEG	Standard	6	25010	2.2′.6.6′-tetrachlorobisphenol A_MRM+SWATH (MS2)	364.95	313.949	TRUE
	20231025_SRM1958_SpkdCal30_SWATH_NEG	Standard	6	13730	2.2′.6.6′-tetrachlorobisphenol A_SWATH-only (MS1)	364.95	N/A	TRUE
	20231025_SRM1958_SpkdCal100_MRMSWATH_NEG	Standard	20	107500	2.2′.6.6′-tetrachlorobisphenol A_MRM+SWATH (MS2)	364.95	313.949	TRUE
	20231025_SRM1958_SpkdCal100_SWATH_NEG	Standard	20	58830	2.2′.6.6′-tetrachlorobisphenol A_SWATH-only (MS1)	364.95	N/A	TRUE
						SWATH-Only			MRM-HR + SWATH
	SRM 1958	Calculated concentrations
	Ethylparaben	Replicate 1	Replicate 2	Replicate 3	Average	SD	RSD	Average blank concentration	Average concentration SRM (blank subtracted)	Corrected to sample preparation dilution (ng/mL)
	MRM - HR + SWATH	0.011	0.01	0.009	0.01	0.001	0.1	ND	0.01	0.05
	SWATH-Only	ND	ND	ND	ND	ND	ND	ND	ND	ND
	Sample Name	Sample Type	Actual Concentration	Area	Component Name	Precursor Mass	Fragment Mass	Used
	20231025_ProcessBlank2_Rep1_MRMSWATH_NEG	Blank	N/A	N/A	Ethylparaben_MRM+SWATH (MS2)	165.06	92.027	FALSE
	20231025_ProcessBlank2_Rep1_SWATH_NEG	Blank	N/A	N/A	Ethylparaben_SWATH-only (MS1)	165.06	N/A	FALSE
	20231025_ProcessBlank3_Rep1_MRMSWATH_NEG	Blank	N/A	N/A	Ethylparaben_MRM+SWATH (MS2)	165.06	92.027	FALSE
	20231025_ProcessBlank3_Rep1_SWATH_NEG	Blank	N/A	N/A	Ethylparaben_SWATH-only (MS1)	165.06	N/A	FALSE
	20231025_ProcessBlank4_Rep1_MRMSWATH_NEG	Blank	N/A	N/A	Ethylparaben_MRM+SWATH (MS2)	165.06	92.027	FALSE
	20231025_ProcessBlank4_Rep1_SWATH_NEG	Blank	N/A	N/A	Ethylparaben_SWATH-only (MS1)	165.06	N/A	FALSE
	20231025_SRM1958_NotSpkd1_MRMSWATH_NEG	Standard	0	1050	Ethylparaben_MRM+SWATH (MS2)	165.06	92.027	FALSE
	20231025_SRM1958_NotSpkd1_SWATH_NEG	Standard	0	N/A	Ethylparaben_SWATH-only (MS1)	165.06	N/A	FALSE
	20231025_SRM1958_NotSpkd2_MRMSWATH_NEG	Standard	0	971.2	Ethylparaben_MRM+SWATH (MS2)	165.06	92.027	FALSE
	20231025_SRM1958_NotSpkd2_SWATH_NEG	Standard	0	N/A	Ethylparaben_SWATH-only (MS1)	165.06	N/A	FALSE
	20231025_SRM1958_NotSpkd3_MRMSWATH_NEG	Standard	0	814	Ethylparaben_MRM+SWATH (MS2)	165.06	92.027	FALSE
	20231025_SRM1958_NotSpkd3_SWATH_NEG	Standard	0	N/A	Ethylparaben_SWATH-only (MS1)	165.06	N/A	FALSE
	20231025_SRM1958_SpkdCal01_MRMSWATH_NEG	Standard	0	1058	Ethylparaben_MRM+SWATH (MS2)	165.06	92.027	FALSE
	20231025_SRM1958_SpkdCal01_SWATH_NEG	Standard	0	N/A	Ethylparaben_SWATH-only (MS1)	165.06	N/A	FALSE
	20231025_SRM1958_SpkdCal1_MRMSWATH_NEG	Standard	0.01	1218	Ethylparaben_MRM+SWATH (MS2)	165.06	92.027	TRUE
	20231025_SRM1958_SpkdCal1_SWATH_NEG	Standard	0.01	N/A	Ethylparaben_SWATH-only (MS1)	165.06	N/A	FALSE
	20231025_SRM1958_SpkdCal3_MRMSWATH_NEG	Standard	0.03	2905	Ethylparaben_MRM+SWATH (MS2)	165.06	92.027	TRUE
	20231025_SRM1958_SpkdCal3_SWATH_NEG	Standard	0.03	N/A	Ethylparaben_SWATH-only (MS1)	165.06	N/A	FALSE
	20231025_SRM1958_SpkdCal10_MRMSWATH_NEG	Standard	0.1	7571	Ethylparaben_MRM+SWATH (MS2)	165.06	92.027	TRUE
	20231025_SRM1958_SpkdCal10_SWATH_NEG	Standard	0.1	766.3	Ethylparaben_SWATH-only (MS1)	165.06	N/A	TRUE
	20231025_SRM1958_SpkdCal30_MRMSWATH_NEG	Standard	0.3	RT shift	Ethylparaben_MRM+SWATH (MS2)	165.06	92.027	FALSE
	20231025_SRM1958_SpkdCal30_SWATH_NEG	Standard	0.3	2174	Ethylparaben_SWATH-only (MS1)	165.06	N/A	TRUE
	20231025_SRM1958_SpkdCal100_MRMSWATH_NEG	Standard	1	97760	Ethylparaben_MRM+SWATH (MS2)	165.06	92.027	TRUE
	20231025_SRM1958_SpkdCal100_SWATH_NEG	Standard	1	6945	Ethylparaben_SWATH-only (MS1)	165.06	N/A	TRUE
						SWATH-Only			MRM-HR + SWATH
	SRM 1958	Calculated concentrations
	Methylparaben	Replicate 1	Replicate 2	Replicate 3	Average	SD	RSD	Average blank concentration	Average concentration SRM (blank subtracted)	Corrected to sample preparation dilution (ng/mL)
	MRM - HR + SWATH	0.1	0.097	0.1	0.099	0.00173205	0.0174955	ND	0.099	0.495
	SWATH-Only	0.12	0.14	0.15	0.136667	0.0152753	0.11177	ND	0.136667	0.683333
	Sample Name	Sample Type	Actual Concentration	Area	Component Name	Precursor Mass	Fragment Mass	Used
	20231025_ProcessBlank2_Rep1_MRMSWATH_NEG	Blank	N/A	479.8	Methylparaben_MRM+SWATH (MS2)	151.04	92.027	FALSE
	20231025_ProcessBlank2_Rep1_SWATH_NEG	Blank	N/A	N/A	Methylparaben_SWATH-only (MS1)	151.04	N/A	FALSE
	20231025_ProcessBlank3_Rep1_MRMSWATH_NEG	Blank	N/A	N/A	Methylparaben_MRM+SWATH (MS2)	151.04	92.027	FALSE
	20231025_ProcessBlank3_Rep1_SWATH_NEG	Blank	N/A	N/A	Methylparaben_SWATH-only (MS1)	151.04	N/A	FALSE
	20231025_ProcessBlank4_Rep1_MRMSWATH_NEG	Blank	N/A	N/A	Methylparaben_MRM+SWATH (MS2)	151.04	92.027	FALSE
	20231025_ProcessBlank4_Rep1_SWATH_NEG	Blank	N/A	N/A	Methylparaben_SWATH-only (MS1)	151.04	N/A	FALSE
	20231025_SRM1958_NotSpkd1_MRMSWATH_NEG	Standard	0	6832	Methylparaben_MRM+SWATH (MS2)	151.04	92.027	FALSE
	20231025_SRM1958_NotSpkd1_SWATH_NEG	Standard	0	656.7	Methylparaben_SWATH-only (MS1)	151.04	N/A	FALSE
	20231025_SRM1958_NotSpkd2_MRMSWATH_NEG	Standard	0	6382	Methylparaben_MRM+SWATH (MS2)	151.04	92.027	FALSE
	20231025_SRM1958_NotSpkd2_SWATH_NEG	Standard	0	769.2	Methylparaben_SWATH-only (MS1)	151.04	N/A	FALSE
	20231025_SRM1958_NotSpkd3_MRMSWATH_NEG	Standard	0	6745	Methylparaben_MRM+SWATH (MS2)	151.04	92.027	FALSE
	20231025_SRM1958_NotSpkd3_SWATH_NEG	Standard	0	810.7	Methylparaben_SWATH-only (MS1)	151.04	N/A	FALSE
	20231025_SRM1958_SpkdCal01_MRMSWATH_NEG	Standard	0.0025	7216	Methylparaben_MRM+SWATH (MS2)	151.04	92.027	FALSE
	20231025_SRM1958_SpkdCal01_SWATH_NEG	Standard	0.0025	891.8	Methylparaben_SWATH-only (MS1)	151.04	N/A	FALSE
	20231025_SRM1958_SpkdCal1_MRMSWATH_NEG	Standard	0.025	7594	Methylparaben_MRM+SWATH (MS2)	151.04	92.027	TRUE
	20231025_SRM1958_SpkdCal1_SWATH_NEG	Standard	0.025	979	Methylparaben_SWATH-only (MS1)	151.04	N/A	TRUE
	20231025_SRM1958_SpkdCal3_MRMSWATH_NEG	Standard	0.075	10370	Methylparaben_MRM+SWATH (MS2)	151.04	92.027	TRUE
	20231025_SRM1958_SpkdCal3_SWATH_NEG	Standard	0.075	1218	Methylparaben_SWATH-only (MS1)	151.04	N/A	TRUE
	20231025_SRM1958_SpkdCal10_MRMSWATH_NEG	Standard	0.25	23040	Methylparaben_MRM+SWATH (MS2)	151.04	92.027	TRUE
	20231025_SRM1958_SpkdCal10_SWATH_NEG	Standard	0.25	2004	Methylparaben_SWATH-only (MS1)	151.04	N/A	TRUE
	20231025_SRM1958_SpkdCal30_MRMSWATH_NEG	Standard	0.75	RT shift	Methylparaben_MRM+SWATH (MS2)	151.04	92.027	FALSE
	20231025_SRM1958_SpkdCal30_SWATH_NEG	Standard	0.75	4549	Methylparaben_SWATH-only (MS1)	151.04	N/A	TRUE
	20231025_SRM1958_SpkdCal100_MRMSWATH_NEG	Standard	2.5	170400	Methylparaben_MRM+SWATH (MS2)	151.04	92.027	TRUE
	20231025_SRM1958_SpkdCal100_SWATH_NEG	Standard	2.5	14670	Methylparaben_SWATH-only (MS1)	151.04	N/A	TRUE
						SWATH-Only			MRM-HR + SWATH
	SRM 1958	Calculated concentrations
	Mono-(2-ethyl-5-hydroxyhexyl) phthalate (5-OH-MEP)	Replicate 1	Replicate 2	Replicate 3	Average	SD	RSD	Average blank concentration	Average concentration SRM (blank subtracted)	Corrected to sample preparation dilution (ng/mL)
	MRM - HR + SWATH	0.27	0.28	0.2	0.25	0.043589	0.174356	ND	0.25	1.25
	SWATH-Only	0.31	0.3	0.33	0.313333	0.0152753	0.0487508	ND	0.313333	1.56667
	Sample Name	Sample Type	Actual Concentration	Area	Component Name	Precursor Mass	Fragment Mass	Used
	20231025_ProcessBlank2_Rep1_MRMSWATH_NEG	Blank	N/A	N/A	Mono-(2-ethyl-5-hydroxyhexyl) phthalate_MRM+SWATH (MS2)	293.14	121.031	FALSE
	20231025_ProcessBlank2_Rep1_SWATH_NEG	Blank	N/A	N/A	Mono-(2-ethyl-5-hydroxyhexyl) phthalate_SWATH-only (MS1)	293.14	N/A	FALSE
	20231025_ProcessBlank3_Rep1_MRMSWATH_NEG	Blank	N/A	N/A	Mono-(2-ethyl-5-hydroxyhexyl) phthalate_MRM+SWATH (MS2)	293.14	121.031	FALSE
	20231025_ProcessBlank3_Rep1_SWATH_NEG	Blank	N/A	N/A	Mono-(2-ethyl-5-hydroxyhexyl) phthalate_SWATH-only (MS1)	293.14	N/A	FALSE
	20231025_ProcessBlank4_Rep1_MRMSWATH_NEG	Blank	N/A	N/A	Mono-(2-ethyl-5-hydroxyhexyl) phthalate_MRM+SWATH (MS2)	293.14	121.031	FALSE
	20231025_ProcessBlank4_Rep1_SWATH_NEG	Blank	N/A	N/A	Mono-(2-ethyl-5-hydroxyhexyl) phthalate_SWATH-only (MS1)	293.14	N/A	FALSE
	20231025_SRM1958_NotSpkd1_MRMSWATH_NEG	Standard	0	2558	Mono-(2-ethyl-5-hydroxyhexyl) phthalate_MRM+SWATH (MS2)	293.14	121.031	FALSE
	20231025_SRM1958_NotSpkd1_SWATH_NEG	Standard	0	556	Mono-(2-ethyl-5-hydroxyhexyl) phthalate_SWATH-only (MS1)	293.14	N/A	FALSE
	20231025_SRM1958_NotSpkd2_MRMSWATH_NEG	Standard	0	2611	Mono-(2-ethyl-5-hydroxyhexyl) phthalate_MRM+SWATH (MS2)	293.14	121.031	FALSE
	20231025_SRM1958_NotSpkd2_SWATH_NEG	Standard	0	537.5	Mono-(2-ethyl-5-hydroxyhexyl) phthalate_SWATH-only (MS1)	293.14	N/A	FALSE
	20231025_SRM1958_NotSpkd3_MRMSWATH_NEG	Standard	0	1930	Mono-(2-ethyl-5-hydroxyhexyl) phthalate_MRM+SWATH (MS2)	293.14	121.031	TRUE
	20231025_SRM1958_NotSpkd3_SWATH_NEG	Standard	0	595.4	Mono-(2-ethyl-5-hydroxyhexyl) phthalate_SWATH-only (MS1)	293.14	N/A	FALSE
	20231025_SRM1958_SpkdCal01_MRMSWATH_NEG	Standard	0.02	N/A	Mono-(2-ethyl-5-hydroxyhexyl) phthalate_MRM+SWATH (MS2)	293.14	121.031	FALSE
	20231025_SRM1958_SpkdCal01_SWATH_NEG	Standard	0.02	N/A	Mono-(2-ethyl-5-hydroxyhexyl) phthalate_SWATH-only (MS1)	293.14	N/A	FALSE
	20231025_SRM1958_SpkdCal1_MRMSWATH_NEG	Standard	0.2	3759	Mono-(2-ethyl-5-hydroxyhexyl) phthalate_MRM+SWATH (MS2)	293.14	121.031	TRUE
	20231025_SRM1958_SpkdCal1_SWATH_NEG	Standard	0.2	1051	Mono-(2-ethyl-5-hydroxyhexyl) phthalate_SWATH-only (MS1)	293.14	N/A	TRUE
	20231025_SRM1958_SpkdCal3_MRMSWATH_NEG	Standard	0.6	6287	Mono-(2-ethyl-5-hydroxyhexyl) phthalate_MRM+SWATH (MS2)	293.14	121.031	TRUE
	20231025_SRM1958_SpkdCal3_SWATH_NEG	Standard	0.6	N/A	Mono-(2-ethyl-5-hydroxyhexyl) phthalate_SWATH-only (MS1)	293.14	N/A	TRUE
	20231025_SRM1958_SpkdCal10_MRMSWATH_NEG	Standard	2	20480	Mono-(2-ethyl-5-hydroxyhexyl) phthalate_MRM+SWATH (MS2)	293.14	121.031	TRUE
	20231025_SRM1958_SpkdCal10_SWATH_NEG	Standard	2	4190	Mono-(2-ethyl-5-hydroxyhexyl) phthalate_SWATH-only (MS1)	293.14	N/A	TRUE
	20231025_SRM1958_SpkdCal30_MRMSWATH_NEG	Standard	6	RT shift	Mono-(2-ethyl-5-hydroxyhexyl) phthalate_MRM+SWATH (MS2)	293.14	121.031	FALSE
	20231025_SRM1958_SpkdCal30_SWATH_NEG	Standard	6	10600	Mono-(2-ethyl-5-hydroxyhexyl) phthalate_SWATH-only (MS1)	293.14	N/A	TRUE
	20231025_SRM1958_SpkdCal100_MRMSWATH_NEG	Standard	20	191700	Mono-(2-ethyl-5-hydroxyhexyl) phthalate_MRM+SWATH (MS2)	293.14	121.031	TRUE
	20231025_SRM1958_SpkdCal100_SWATH_NEG	Standard	20	36790	Mono-(2-ethyl-5-hydroxyhexyl) phthalate_SWATH-only (MS1)	293.14	N/A	TRUE
						SWATH-Only			MRM-HR + SWATH
	SRM 1958	Calculated concentrations
	Mono-benzyl phthalate (MBeP)	Replicate 1	Replicate 2	Replicate 3	Average	SD	RSD	Average blank concentration	Average concentration SRM (blank subtracted)	Corrected to sample preparation dilution (ng/mL)
	MRM - HR + SWATH	0.51	0.45	0.46	0.473333	0.0321455	0.067913	ND	0.473333	2.36667
	SWATH-Only	1.3	1.53	1.45	1.42667	0.116762	0.0818424	ND	1.42667	7.13333
	Sample Name	Sample Type	Actual Concentration	Area	Component Name	Precursor Mass	Fragment Mass	Used
	20231025_ProcessBlank2_Rep1_MRMSWATH_NEG	Blank	N/A	N/A	Mono-benzyl phthalate_MRM+SWATH (MS2)	255.07	77.041	FALSE
	20231025_ProcessBlank2_Rep1_SWATH_NEG	Blank	N/A	N/A	Mono-benzyl phthalate_SWATH-only (MS1)	255.07	N/A	FALSE
	20231025_ProcessBlank3_Rep1_MRMSWATH_NEG	Blank	N/A	N/A	Mono-benzyl phthalate_MRM+SWATH (MS2)	255.07	77.041	FALSE
	20231025_ProcessBlank3_Rep1_SWATH_NEG	Blank	N/A	N/A	Mono-benzyl phthalate_SWATH-only (MS1)	255.07	N/A	FALSE
	20231025_ProcessBlank4_Rep1_MRMSWATH_NEG	Blank	N/A	N/A	Mono-benzyl phthalate_MRM+SWATH (MS2)	255.07	77.041	FALSE
	20231025_ProcessBlank4_Rep1_SWATH_NEG	Blank	N/A	N/A	Mono-benzyl phthalate_SWATH-only (MS1)	255.07	N/A	FALSE
	20231025_SRM1958_NotSpkd1_MRMSWATH_NEG	Standard	0	3974	Mono-benzyl phthalate_MRM+SWATH (MS2)	255.07	77.041	FALSE
	20231025_SRM1958_NotSpkd1_SWATH_NEG	Standard	0	1276	Mono-benzyl phthalate_SWATH-only (MS1)	255.07	N/A	FALSE
	20231025_SRM1958_NotSpkd2_MRMSWATH_NEG	Standard	0	3583	Mono-benzyl phthalate_MRM+SWATH (MS2)	255.07	77.041	FALSE
	20231025_SRM1958_NotSpkd2_SWATH_NEG	Standard	0	1432	Mono-benzyl phthalate_SWATH-only (MS1)	255.07	N/A	FALSE
	20231025_SRM1958_NotSpkd3_MRMSWATH_NEG	Standard	0	3619	Mono-benzyl phthalate_MRM+SWATH (MS2)	255.07	77.041	FALSE
	20231025_SRM1958_NotSpkd3_SWATH_NEG	Standard	0	1366	Mono-benzyl phthalate_SWATH-only (MS1)	255.07	N/A	FALSE
	20231025_SRM1958_SpkdCal01_MRMSWATH_NEG	Standard	0.02	3838	Mono-benzyl phthalate_MRM+SWATH (MS2)	255.07	77.041	FALSE
	20231025_SRM1958_SpkdCal01_SWATH_NEG	Standard	0.02	1468	Mono-benzyl phthalate_SWATH-only (MS1)	255.07	N/A	FALSE
	20231025_SRM1958_SpkdCal1_MRMSWATH_NEG	Standard	0.2	4458	Mono-benzyl phthalate_MRM+SWATH (MS2)	255.07	77.041	TRUE
	20231025_SRM1958_SpkdCal1_SWATH_NEG	Standard	0.2	1456	Mono-benzyl phthalate_SWATH-only (MS1)	255.07	N/A	FALSE
	20231025_SRM1958_SpkdCal3_MRMSWATH_NEG	Standard	0.6	4830	Mono-benzyl phthalate_MRM+SWATH (MS2)	255.07	77.041	TRUE
	20231025_SRM1958_SpkdCal3_SWATH_NEG	Standard	0.6	1896	Mono-benzyl phthalate_SWATH-only (MS1)	255.07	N/A	TRUE
	20231025_SRM1958_SpkdCal10_MRMSWATH_NEG	Standard	2	11030	Mono-benzyl phthalate_MRM+SWATH (MS2)	255.07	77.041	TRUE
	20231025_SRM1958_SpkdCal10_SWATH_NEG	Standard	2	3029	Mono-benzyl phthalate_SWATH-only (MS1)	255.07	N/A	TRUE
	20231025_SRM1958_SpkdCal30_MRMSWATH_NEG	Standard	6	46990	Mono-benzyl phthalate_MRM+SWATH (MS2)	255.07	77.041	TRUE
	20231025_SRM1958_SpkdCal30_SWATH_NEG	Standard	6	7024	Mono-benzyl phthalate_SWATH-only (MS1)	255.07	N/A	TRUE
	20231025_SRM1958_SpkdCal100_MRMSWATH_NEG	Standard	20	177300	Mono-benzyl phthalate_MRM+SWATH (MS2)	255.07	77.041	TRUE
	20231025_SRM1958_SpkdCal100_SWATH_NEG	Standard	20	20370	Mono-benzyl phthalate_SWATH-only (MS1)	255.07	N/A	TRUE
						SWATH-Only			MRM-HR + SWATH
	SRM 1958	Calculated concentrations
	n- butylbenzolsulfonamide	Replicate 1	Replicate 2	Replicate 3	Average	SD	RSD	Average blank concentration	Average concentration SRM (blank subtracted)	Corrected to sample preparation dilution (ng/mL)
	MRM - HR + SWATH	7.4	6.38	7.24	7.00667	0.548574	0.0782931	0.42	6.58667	32.9333
	SWATH-Only	5.87	6.03	5.9	5.93333	0.085049	0.0143341	0.62	5.31333	26.5667
	Sample Name	Sample Type	Actual Concentration	Area	Component Name	Precursor Mass	Fragment Mass	Used
	20231025_ProcessBlank2_Rep1_MRMSWATH_NEG	Blank	N/A	3947	n Butylbenzolsulfonamide_MRM+SWATH (MS2)	212.08	63.962	FALSE
	20231025_ProcessBlank2_Rep1_SWATH_NEG	Blank	N/A	1666	n Butylbenzolsulfonamide_SWATH-only (MS1)	212.08	N/A	FALSE
	20231025_ProcessBlank3_Rep1_MRMSWATH_NEG	Blank	N/A	2537	n Butylbenzolsulfonamide_MRM+SWATH (MS2)	212.08	63.962	FALSE
	20231025_ProcessBlank3_Rep1_SWATH_NEG	Blank	N/A	1268	n Butylbenzolsulfonamide_SWATH-only (MS1)	212.08	N/A	FALSE
	20231025_ProcessBlank4_Rep1_MRMSWATH_NEG	Blank	N/A	3395	n Butylbenzolsulfonamide_MRM+SWATH (MS2)	212.08	63.962	FALSE
	20231025_ProcessBlank4_Rep1_SWATH_NEG	Blank	N/A	1050	n Butylbenzolsulfonamide_SWATH-only (MS1)	212.08	N/A	FALSE
	20231025_SRM1958_NotSpkd1_MRMSWATH_NEG	Standard	0	70740	n Butylbenzolsulfonamide_MRM+SWATH (MS2)	212.08	63.962	FALSE
	20231025_SRM1958_NotSpkd1_SWATH_NEG	Standard	0	16610	n Butylbenzolsulfonamide_SWATH-only (MS1)	212.08	N/A	FALSE
	20231025_SRM1958_NotSpkd2_MRMSWATH_NEG	Standard	0	62470	n Butylbenzolsulfonamide_MRM+SWATH (MS2)	212.08	63.962	FALSE
	20231025_SRM1958_NotSpkd2_SWATH_NEG	Standard	0	17000	n Butylbenzolsulfonamide_SWATH-only (MS1)	212.08	N/A	FALSE
	20231025_SRM1958_NotSpkd3_MRMSWATH_NEG	Standard	0	69470	n Butylbenzolsulfonamide_MRM+SWATH (MS2)	212.08	63.962	FALSE
	20231025_SRM1958_NotSpkd3_SWATH_NEG	Standard	0	16690	n Butylbenzolsulfonamide_SWATH-only (MS1)	212.08	N/A	TRUE
	20231025_SRM1958_SpkdCal01_MRMSWATH_NEG	Standard	0.1	65080	n Butylbenzolsulfonamide_MRM+SWATH (MS2)	212.08	63.962	FALSE
	20231025_SRM1958_SpkdCal01_SWATH_NEG	Standard	0.1	17050	n Butylbenzolsulfonamide_SWATH-only (MS1)	212.08	N/A	FALSE
	20231025_SRM1958_SpkdCal1_MRMSWATH_NEG	Standard	1	71520	n Butylbenzolsulfonamide_MRM+SWATH (MS2)	212.08	63.962	FALSE
	20231025_SRM1958_SpkdCal1_SWATH_NEG	Standard	1	19720	n Butylbenzolsulfonamide_SWATH-only (MS1)	212.08	N/A	TRUE
	20231025_SRM1958_SpkdCal3_MRMSWATH_NEG	Standard	3	89410	n Butylbenzolsulfonamide_MRM+SWATH (MS2)	212.08	63.962	TRUE
	20231025_SRM1958_SpkdCal3_SWATH_NEG	Standard	3	23690	n Butylbenzolsulfonamide_SWATH-only (MS1)	212.08	N/A	TRUE
	20231025_SRM1958_SpkdCal10_MRMSWATH_NEG	Standard	10	155900	n Butylbenzolsulfonamide_MRM+SWATH (MS2)	212.08	63.962	TRUE
	20231025_SRM1958_SpkdCal10_SWATH_NEG	Standard	10	40860	n Butylbenzolsulfonamide_SWATH-only (MS1)	212.08	N/A	TRUE
	20231025_SRM1958_SpkdCal30_MRMSWATH_NEG	Standard	30	374500	n Butylbenzolsulfonamide_MRM+SWATH (MS2)	212.08	63.962	TRUE
	20231025_SRM1958_SpkdCal30_SWATH_NEG	Standard	30	96360	n Butylbenzolsulfonamide_SWATH-only (MS1)	212.08	N/A	TRUE
	20231025_SRM1958_SpkdCal100_MRMSWATH_NEG	Standard	100	1030000	n Butylbenzolsulfonamide_MRM+SWATH (MS2)	212.08	63.962	TRUE
	20231025_SRM1958_SpkdCal100_SWATH_NEG	Standard	100	309800	n Butylbenzolsulfonamide_SWATH-only (MS1)	212.08	N/A	TRUE
						SWATH-Only			MRM-HR + SWATH
	SRM 1958	Calculated concentrations
	Nonylphenol	Replicate 1	Replicate 2	Replicate 3	Average	SD	RSD	Average blank concentration	Average concentration SRM (blank subtracted)	Corrected to sample preparation dilution (ng/mL)
	MRM - HR + SWATH	17.15	20.2	26.6	21.3167	4.82295	0.226252	5	16.3167	81.5833
	SWATH-Only	17.07	17.3	22.3	18.89	2.95538	0.156452	2	16.89	84.45
	Sample Name	Sample Type	Actual Concentration	Area	Component Name	Precursor Mass	Fragment Mass	Used
	20231025_ProcessBlank2_Rep1_MRMSWATH_NEG	Blank	N/A	17130	Nonylphenol_MRM+SWATH (MS2)	219.18	133.066	FALSE
	20231025_ProcessBlank2_Rep1_SWATH_NEG	Blank	N/A	6148	Nonylphenol_SWATH-only (MS1)	219.18	N/A	FALSE
	20231025_ProcessBlank3_Rep1_MRMSWATH_NEG	Blank	N/A	31510	Nonylphenol_MRM+SWATH (MS2)	219.18	133.066	FALSE
	20231025_ProcessBlank3_Rep1_SWATH_NEG	Blank	N/A	12610	Nonylphenol_SWATH-only (MS1)	219.18	N/A	FALSE
	20231025_ProcessBlank4_Rep1_MRMSWATH_NEG	Blank	N/A	7388	Nonylphenol_MRM+SWATH (MS2)	219.18	133.066	FALSE
	20231025_ProcessBlank4_Rep1_SWATH_NEG	Blank	N/A	3253	Nonylphenol_SWATH-only (MS1)	219.18	N/A	FALSE
	20231025_SRM1958_NotSpkd1_MRMSWATH_NEG	Standard	0	60980	Nonylphenol_MRM+SWATH (MS2)	219.18	133.066	FALSE
	20231025_SRM1958_NotSpkd1_SWATH_NEG	Standard	0	34490	Nonylphenol_SWATH-only (MS1)	219.18	N/A	FALSE
	20231025_SRM1958_NotSpkd2_MRMSWATH_NEG	Standard	0	69100	Nonylphenol_MRM+SWATH (MS2)	219.18	133.066	FALSE
	20231025_SRM1958_NotSpkd2_SWATH_NEG	Standard	0	30770	Nonylphenol_SWATH-only (MS1)	219.18	N/A	FALSE
	20231025_SRM1958_NotSpkd3_MRMSWATH_NEG	Standard	0	91990	Nonylphenol_MRM+SWATH (MS2)	219.18	133.066	FALSE
	20231025_SRM1958_NotSpkd3_SWATH_NEG	Standard	0	41360	Nonylphenol_SWATH-only (MS1)	219.18	N/A	FALSE
	20231025_SRM1958_SpkdCal01_MRMSWATH_NEG	Standard	0.25	55090	Nonylphenol_MRM+SWATH (MS2)	219.18	133.066	FALSE
	20231025_SRM1958_SpkdCal01_SWATH_NEG	Standard	0.25	28790	Nonylphenol_SWATH-only (MS1)	219.18	N/A	FALSE
	20231025_SRM1958_SpkdCal1_MRMSWATH_NEG	Standard	2.5	73880	Nonylphenol_MRM+SWATH (MS2)	219.18	133.066	FALSE
	20231025_SRM1958_SpkdCal1_SWATH_NEG	Standard	2.5	32650	Nonylphenol_SWATH-only (MS1)	219.18	N/A	FALSE
	20231025_SRM1958_SpkdCal3_MRMSWATH_NEG	Standard	7.5	82490	Nonylphenol_MRM+SWATH (MS2)	219.18	133.066	FALSE
	20231025_SRM1958_SpkdCal3_SWATH_NEG	Standard	7.5	5237	Nonylphenol_SWATH-only (MS1)	219.18	N/A	FALSE
	20231025_SRM1958_SpkdCal10_MRMSWATH_NEG	Standard	25	106000	Nonylphenol_MRM+SWATH (MS2)	219.18	133.066	TRUE
	20231025_SRM1958_SpkdCal10_SWATH_NEG	Standard	25	60830	Nonylphenol_SWATH-only (MS1)	219.18	N/A	TRUE
	20231025_SRM1958_SpkdCal30_MRMSWATH_NEG	Standard	75	268500	Nonylphenol_MRM+SWATH (MS2)	219.18	133.066	TRUE
	20231025_SRM1958_SpkdCal30_SWATH_NEG	Standard	75	143500	Nonylphenol_SWATH-only (MS1)	219.18	N/A	TRUE
	20231025_SRM1958_SpkdCal100_MRMSWATH_NEG	Standard	250	1054000	Nonylphenol_MRM+SWATH (MS2)	219.18	133.066	TRUE
	20231025_SRM1958_SpkdCal100_SWATH_NEG	Standard	250	571400	Nonylphenol_SWATH-only (MS1)	219.18	N/A	TRUE
						SWATH-Only			MRM-HR + SWATH
	SRM 1958	Calculated concentrations
	Perfluorononanoate (PFNA)	Replicate 1	Replicate 2	Replicate 3	Average	SD	RSD	Average blank concentration	Average concentration SRM (blank subtracted)	Corrected to sample preparation dilution (ng/mL)
	MRM - HR + SWATH	0.1	0.1	0.11	0.103333	0.0057735	0.0558726	ND	0.103333	0.516667
	SWATH-Only	ND	ND	ND	ND	ND	ND	ND	ND	ND
	Sample Name	Sample Type	Actual Concentration	Area	Component Name	Precursor Mass	Fragment Mass	Used
	20231025_ProcessBlank2_Rep1_MRMSWATH_NEG	Blank	N/A	N/A	Perfluorononanoate_MRM+SWATH (MS2)	462.96	418.973	FALSE
	20231025_ProcessBlank2_Rep1_SWATH_NEG	Blank	N/A	N/A	Perfluorononanoate_SWATH-only (MS1)	462.96	N/A	FALSE
	20231025_ProcessBlank3_Rep1_MRMSWATH_NEG	Blank	N/A	N/A	Perfluorononanoate_MRM+SWATH (MS2)	462.96	418.973	FALSE
	20231025_ProcessBlank3_Rep1_SWATH_NEG	Blank	N/A	N/A	Perfluorononanoate_SWATH-only (MS1)	462.96	N/A	FALSE
	20231025_ProcessBlank4_Rep1_MRMSWATH_NEG	Blank	N/A	N/A	Perfluorononanoate_MRM+SWATH (MS2)	462.96	418.973	FALSE
	20231025_ProcessBlank4_Rep1_SWATH_NEG	Blank	N/A	N/A	Perfluorononanoate_SWATH-only (MS1)	462.96	N/A	FALSE
	20231025_SRM1958_NotSpkd1_MRMSWATH_NEG	Standard	0	3114	Perfluorononanoate_MRM+SWATH (MS2)	462.96	418.973	FALSE
	20231025_SRM1958_NotSpkd1_SWATH_NEG	Standard	0	N/A	Perfluorononanoate_SWATH-only (MS1)	462.96	N/A	FALSE
	20231025_SRM1958_NotSpkd2_MRMSWATH_NEG	Standard	0	3058	Perfluorononanoate_MRM+SWATH (MS2)	462.96	418.973	FALSE
	20231025_SRM1958_NotSpkd2_SWATH_NEG	Standard	0	N/A	Perfluorononanoate_SWATH-only (MS1)	462.96	N/A	FALSE
	20231025_SRM1958_NotSpkd3_MRMSWATH_NEG	Standard	0	3537	Perfluorononanoate_MRM+SWATH (MS2)	462.96	418.973	FALSE
	20231025_SRM1958_NotSpkd3_SWATH_NEG	Standard	0	N/A	Perfluorononanoate_SWATH-only (MS1)	462.96	N/A	FALSE
	20231025_SRM1958_SpkdCal01_MRMSWATH_NEG	Standard	0.03	3681	Perfluorononanoate_MRM+SWATH (MS2)	462.96	418.973	FALSE
	20231025_SRM1958_SpkdCal01_SWATH_NEG	Standard	0.03	N/A	Perfluorononanoate_SWATH-only (MS1)	462.96	N/A	FALSE
	20231025_SRM1958_SpkdCal1_MRMSWATH_NEG	Standard	0.3	9137	Perfluorononanoate_MRM+SWATH (MS2)	462.96	418.973	TRUE
	20231025_SRM1958_SpkdCal1_SWATH_NEG	Standard	0.3	663.8	Perfluorononanoate_SWATH-only (MS1)	462.96	N/A	TRUE
	20231025_SRM1958_SpkdCal3_MRMSWATH_NEG	Standard	0.9	25990	Perfluorononanoate_MRM+SWATH (MS2)	462.96	418.973	TRUE
	20231025_SRM1958_SpkdCal3_SWATH_NEG	Standard	0.9	1982	Perfluorononanoate_SWATH-only (MS1)	462.96	N/A	TRUE
	20231025_SRM1958_SpkdCal10_MRMSWATH_NEG	Standard	3	76190	Perfluorononanoate_MRM+SWATH (MS2)	462.96	418.973	TRUE
	20231025_SRM1958_SpkdCal10_SWATH_NEG	Standard	3	6120	Perfluorononanoate_SWATH-only (MS1)	462.96	N/A	TRUE
	20231025_SRM1958_SpkdCal30_MRMSWATH_NEG	Standard	9	233800	Perfluorononanoate_MRM+SWATH (MS2)	462.96	418.973	TRUE
	20231025_SRM1958_SpkdCal30_SWATH_NEG	Standard	9	20450	Perfluorononanoate_SWATH-only (MS1)	462.96	N/A	TRUE
	20231025_SRM1958_SpkdCal100_MRMSWATH_NEG	Standard	30	997100	Perfluorononanoate_MRM+SWATH (MS2)	462.96	418.973	TRUE
	20231025_SRM1958_SpkdCal100_SWATH_NEG	Standard	30	76550	Perfluorononanoate_SWATH-only (MS1)	462.96	N/A	TRUE
						SWATH-Only			MRM-HR + SWATH
	SRM 1958	Calculated concentrations
	Perfluorooctanesulfonic acid (PFOS)*	Replicate 1	Replicate 2	Replicate 3	Average	SD	RSD	Average blank concentration	Average concentration SRM (blank subtracted)	Corrected to sample preparation dilution (ng/mL)
	MRM - HR + SWATH	0.86	0.86	1.1	0.94	0.138564	0.147409	ND	0.94	4.7
	SWATH-Only	1	1.05	1.63	1.22667	0.35019	0.285481	ND	1.22667	6.13333
	Sample Name	Sample Type	Actual Concentration	Height	Component Name	Precursor Mass	Fragment Mass	Used
	20231025_ProcessBlank2_Rep1_MRMSWATH_NEG	Blank	N/A	N/A	Perfluorooctanesulfonic acid_MRM+SWATH (MS2)	498.93	79.956	FALSE
	20231025_ProcessBlank2_Rep1_SWATH_NEG	Blank	N/A	N/A	Perfluorooctanesulfonic acid_SWATH-only (MS1)	498.93	N/A	FALSE
	20231025_ProcessBlank3_Rep1_MRMSWATH_NEG	Blank	N/A	N/A	Perfluorooctanesulfonic acid_MRM+SWATH (MS2)	498.93	79.956	FALSE
	20231025_ProcessBlank3_Rep1_SWATH_NEG	Blank	N/A	N/A	Perfluorooctanesulfonic acid_SWATH-only (MS1)	498.93	N/A	FALSE
	20231025_ProcessBlank4_Rep1_MRMSWATH_NEG	Blank	N/A	N/A	Perfluorooctanesulfonic acid_MRM+SWATH (MS2)	498.93	79.956	FALSE
	20231025_ProcessBlank4_Rep1_SWATH_NEG	Blank	N/A	N/A	Perfluorooctanesulfonic acid_SWATH-only (MS1)	498.93	N/A	FALSE
	20231025_SRM1958_NotSpkd1_MRMSWATH_NEG	Standard	0	4212	Perfluorooctanesulfonic acid_MRM+SWATH (MS2)	498.93	79.956	FALSE
	20231025_SRM1958_NotSpkd1_SWATH_NEG	Standard	0	1536	Perfluorooctanesulfonic acid_SWATH-only (MS1)	498.93	N/A	FALSE
	20231025_SRM1958_NotSpkd2_MRMSWATH_NEG	Standard	0	4196	Perfluorooctanesulfonic acid_MRM+SWATH (MS2)	498.93	79.956	FALSE
	20231025_SRM1958_NotSpkd2_SWATH_NEG	Standard	0	1569	Perfluorooctanesulfonic acid_SWATH-only (MS1)	498.93	N/A	FALSE
	20231025_SRM1958_NotSpkd3_MRMSWATH_NEG	Standard	0	4755	Perfluorooctanesulfonic acid_MRM+SWATH (MS2)	498.93	79.956	FALSE
	20231025_SRM1958_NotSpkd3_SWATH_NEG	Standard	0	1893	Perfluorooctanesulfonic acid_SWATH-only (MS1)	498.93	N/A	FALSE
	20231025_SRM1958_SpkdCal01_MRMSWATH_NEG	Standard	0	4042	Perfluorooctanesulfonic acid_MRM+SWATH (MS2)	498.93	79.956	FALSE
	20231025_SRM1958_SpkdCal01_SWATH_NEG	Standard	0	1568	Perfluorooctanesulfonic acid_SWATH-only (MS1)	498.93	N/A	FALSE
	20231025_SRM1958_SpkdCal1_MRMSWATH_NEG	Standard	0.02	4544	Perfluorooctanesulfonic acid_MRM+SWATH (MS2)	498.93	79.956	FALSE
	20231025_SRM1958_SpkdCal1_SWATH_NEG	Standard	0.02	1496	Perfluorooctanesulfonic acid_SWATH-only (MS1)	498.93	N/A	FALSE
	20231025_SRM1958_SpkdCal3_MRMSWATH_NEG	Standard	0.05	4472	Perfluorooctanesulfonic acid_MRM+SWATH (MS2)	498.93	79.956	FALSE
	20231025_SRM1958_SpkdCal3_SWATH_NEG	Standard	0.05	1771	Perfluorooctanesulfonic acid_SWATH-only (MS1)	498.93	N/A	FALSE
	20231025_SRM1958_SpkdCal10_MRMSWATH_NEG	Standard	0.15	4012	Perfluorooctanesulfonic acid_MRM+SWATH (MS2)	498.93	79.956	FALSE
	20231025_SRM1958_SpkdCal10_SWATH_NEG	Standard	0.15	1584	Perfluorooctanesulfonic acid_SWATH-only (MS1)	498.93	N/A	FALSE
	20231025_SRM1958_SpkdCal30_MRMSWATH_NEG	Standard	0.45	6215	Perfluorooctanesulfonic acid_MRM+SWATH (MS2)	498.93	79.956	TRUE
	20231025_SRM1958_SpkdCal30_SWATH_NEG	Standard	0.45	2339	Perfluorooctanesulfonic acid_SWATH-only (MS1)	498.93	N/A	TRUE
	20231025_SRM1958_SpkdCal100_MRMSWATH_NEG	Standard	1.5	11740	Perfluorooctanesulfonic acid_MRM+SWATH (MS2)	498.93	79.956	TRUE
	20231025_SRM1958_SpkdCal100_SWATH_NEG	Standard	1.5	3715	Perfluorooctanesulfonic acid_SWATH-only (MS1)	498.93	N/A	TRUE
						SWATH-Only			MRM-HR + SWATH
	* Due to a RT shift, peak height was used to estimate concentrations for both MRM+SWATH and SWATH-only methods. Altought depicted calibration curve presents only 2 calibration points, when calculating concentrations 3 points were present (2 calibration curves + point zero as non-spiked sample)
	SRM 1958	Calculated concentrations
	Perfluorooctanoic acid (PFOA)	Replicate 1	Replicate 2	Replicate 3	Average	SD	RSD	Average blank concentration	Average concentration SRM (blank subtracted)	Corrected to sample preparation dilution (ng/mL)
	MRM - HR + SWATH	0.84	0.91	1	0.916667	0.0802081	0.0874997	ND	0.916667	4.58333
	SWATH-Only	0.75	1	0.84	0.863333	0.126623	0.146667	ND	0.863333	4.31667
	Sample Name	Sample Type	Actual Concentration	Area	Component Name	Precursor Mass	Fragment Mass	Used
	20231025_ProcessBlank2_Rep1_MRMSWATH_NEG	Blank	N/A	N/A	Perfluorooctanoic acid_MRM+SWATH (MS2)	412.97	368.981	FALSE
	20231025_ProcessBlank2_Rep1_SWATH_NEG	Blank	N/A	N/A	Perfluorooctanoic acid_SWATH-only (MS1)	412.97	N/A	FALSE
	20231025_ProcessBlank3_Rep1_MRMSWATH_NEG	Blank	N/A	N/A	Perfluorooctanoic acid_MRM+SWATH (MS2)	412.97	368.981	FALSE
	20231025_ProcessBlank3_Rep1_SWATH_NEG	Blank	N/A	N/A	Perfluorooctanoic acid_SWATH-only (MS1)	412.97	N/A	FALSE
	20231025_ProcessBlank4_Rep1_MRMSWATH_NEG	Blank	N/A	N/A	Perfluorooctanoic acid_MRM+SWATH (MS2)	412.97	368.981	FALSE
	20231025_ProcessBlank4_Rep1_SWATH_NEG	Blank	N/A	N/A	Perfluorooctanoic acid_SWATH-only (MS1)	412.97	N/A	FALSE
	20231025_SRM1958_NotSpkd1_MRMSWATH_NEG	Standard	0	20570000	Perfluorooctanoic acid_MRM+SWATH (MS2)	412.97	368.981	FALSE
	20231025_SRM1958_NotSpkd1_SWATH_NEG	Standard	0	931100	Perfluorooctanoic acid_SWATH-only (MS1)	412.97	N/A	FALSE
	20231025_SRM1958_NotSpkd2_MRMSWATH_NEG	Standard	0	21330000	Perfluorooctanoic acid_MRM+SWATH (MS2)	412.97	368.981	FALSE
	20231025_SRM1958_NotSpkd2_SWATH_NEG	Standard	0	1074000	Perfluorooctanoic acid_SWATH-only (MS1)	412.97	N/A	FALSE
	20231025_SRM1958_NotSpkd3_MRMSWATH_NEG	Standard	0	22600000	Perfluorooctanoic acid_MRM+SWATH (MS2)	412.97	368.981	FALSE
	20231025_SRM1958_NotSpkd3_SWATH_NEG	Standard	0	978600	Perfluorooctanoic acid_SWATH-only (MS1)	412.97	N/A	FALSE
	20231025_SRM1958_SpkdCal01_MRMSWATH_NEG	Standard	0	20150000	Perfluorooctanoic acid_MRM+SWATH (MS2)	412.97	368.981	FALSE
	20231025_SRM1958_SpkdCal01_SWATH_NEG	Standard	0	1067000	Perfluorooctanoic acid_SWATH-only (MS1)	412.97	N/A	FALSE
	20231025_SRM1958_SpkdCal1_MRMSWATH_NEG	Standard	0.02	24790000	Perfluorooctanoic acid_MRM+SWATH (MS2)	412.97	368.981	FALSE
	20231025_SRM1958_SpkdCal1_SWATH_NEG	Standard	0.02	1020000	Perfluorooctanoic acid_SWATH-only (MS1)	412.97	N/A	FALSE
	20231025_SRM1958_SpkdCal3_MRMSWATH_NEG	Standard	0.05	24320000	Perfluorooctanoic acid_MRM+SWATH (MS2)	412.97	368.981	FALSE
	20231025_SRM1958_SpkdCal3_SWATH_NEG	Standard	0.05	992400	Perfluorooctanoic acid_SWATH-only (MS1)	412.97	N/A	FALSE
	20231025_SRM1958_SpkdCal10_MRMSWATH_NEG	Standard	0.15	24950000	Perfluorooctanoic acid_MRM+SWATH (MS2)	412.97	368.981	TRUE
	20231025_SRM1958_SpkdCal10_SWATH_NEG	Standard	0.15	989100	Perfluorooctanoic acid_SWATH-only (MS1)	412.97	N/A	TRUE
	20231025_SRM1958_SpkdCal30_MRMSWATH_NEG	Standard	0.45	34620000	Perfluorooctanoic acid_MRM+SWATH (MS2)	412.97	368.981	TRUE
	20231025_SRM1958_SpkdCal30_SWATH_NEG	Standard	0.45	1696000	Perfluorooctanoic acid_SWATH-only (MS1)	412.97	N/A	TRUE
	20231025_SRM1958_SpkdCal100_MRMSWATH_NEG	Standard	1.5	53640000	Perfluorooctanoic acid_MRM+SWATH (MS2)	412.97	368.981	TRUE
	20231025_SRM1958_SpkdCal100_SWATH_NEG	Standard	1.5	2699000	Perfluorooctanoic acid_SWATH-only (MS1)	412.97	N/A	TRUE
						SWATH-Only			MRM-HR + SWATH
	SRM 1958	Calculated concentrations
	Propylparaben	Replicate 1	Replicate 2	Replicate 3	Average	SD	RSD	Average blank concentration	Average concentration SRM (blank subtracted)	Corrected to sample preparation dilution (ng/mL)
	MRM - HR + SWATH	0.018	0.015	0.019	0.0173333	0.00208167	0.120096	ND	0.0173333	0.0866667
	SWATH-Only	ND	ND	ND	ND	ND	ND	ND	ND	ND
	Sample Name	Sample Type	Actual Concentration	Height	Component Name	Precursor Mass	Fragment Mass	Used
	20231025_ProcessBlank2_Rep1_MRMSWATH_NEG	Blank	N/A	N/A	Propylparaben_MRM+SWATH (MS2)	179.07	92.027	FALSE
	20231025_ProcessBlank2_Rep1_SWATH_NEG	Blank	N/A	N/A	Propylparaben_SWATH-only (MS1)	179.07	N/A	FALSE
	20231025_ProcessBlank3_Rep1_MRMSWATH_NEG	Blank	N/A	N/A	Propylparaben_MRM+SWATH (MS2)	179.07	92.027	FALSE
	20231025_ProcessBlank3_Rep1_SWATH_NEG	Blank	N/A	N/A	Propylparaben_SWATH-only (MS1)	179.07	N/A	FALSE
	20231025_ProcessBlank4_Rep1_MRMSWATH_NEG	Blank	N/A	N/A	Propylparaben_MRM+SWATH (MS2)	179.07	92.027	FALSE
	20231025_ProcessBlank4_Rep1_SWATH_NEG	Blank	N/A	N/A	Propylparaben_SWATH-only (MS1)	179.07	N/A	FALSE
	20231025_SRM1958_NotSpkd1_MRMSWATH_NEG	Standard	0	511.4	Propylparaben_MRM+SWATH (MS2)	179.07	92.027	FALSE
	20231025_SRM1958_NotSpkd1_SWATH_NEG	Standard	0	N/A	Propylparaben_SWATH-only (MS1)	179.07	N/A	FALSE
	20231025_SRM1958_NotSpkd2_MRMSWATH_NEG	Standard	0	460.1	Propylparaben_MRM+SWATH (MS2)	179.07	92.027	FALSE
	20231025_SRM1958_NotSpkd2_SWATH_NEG	Standard	0	N/A	Propylparaben_SWATH-only (MS1)	179.07	N/A	FALSE
	20231025_SRM1958_NotSpkd3_MRMSWATH_NEG	Standard	0	559.3	Propylparaben_MRM+SWATH (MS2)	179.07	92.027	FALSE
	20231025_SRM1958_NotSpkd3_SWATH_NEG	Standard	0	N/A	Propylparaben_SWATH-only (MS1)	179.07	N/A	FALSE
	20231025_SRM1958_SpkdCal01_MRMSWATH_NEG	Standard	0	656.8	Propylparaben_MRM+SWATH (MS2)	179.07	92.027	TRUE
	20231025_SRM1958_SpkdCal01_SWATH_NEG	Standard	0	N/A	Propylparaben_SWATH-only (MS1)	179.07	N/A	FALSE
	20231025_SRM1958_SpkdCal1_MRMSWATH_NEG	Standard	0.02	1003	Propylparaben_MRM+SWATH (MS2)	179.07	92.027	TRUE
	20231025_SRM1958_SpkdCal1_SWATH_NEG	Standard	0.02	135.2	Propylparaben_SWATH-only (MS1)	179.07	N/A	TRUE
	20231025_SRM1958_SpkdCal3_MRMSWATH_NEG	Standard	0.06	2057	Propylparaben_MRM+SWATH (MS2)	179.07	92.027	TRUE
	20231025_SRM1958_SpkdCal3_SWATH_NEG	Standard	0.06	250.5	Propylparaben_SWATH-only (MS1)	179.07	N/A	TRUE
	20231025_SRM1958_SpkdCal10_MRMSWATH_NEG	Standard	0.2	6017	Propylparaben_MRM+SWATH (MS2)	179.07	92.027	TRUE
	20231025_SRM1958_SpkdCal10_SWATH_NEG	Standard	0.2	599.2	Propylparaben_SWATH-only (MS1)	179.07	N/A	TRUE
	20231025_SRM1958_SpkdCal30_MRMSWATH_NEG	Standard	0.6	20770	Propylparaben_MRM+SWATH (MS2)	179.07	92.027	TRUE
	20231025_SRM1958_SpkdCal30_SWATH_NEG	Standard	0.6	1767	Propylparaben_SWATH-only (MS1)	179.07	N/A	TRUE
	20231025_SRM1958_SpkdCal100_MRMSWATH_NEG	Standard	2	60510	Propylparaben_MRM+SWATH (MS2)	179.07	92.027	TRUE
	20231025_SRM1958_SpkdCal100_SWATH_NEG	Standard	2	6148	Propylparaben_SWATH-only (MS1)	179.07	N/A	TRUE
						SWATH-Only			MRM-HR + SWATH
	SRM 1950
	SRM 1950	Calculated concentrations
	Bisphenol A	Replicate 1	Replicate 2	Replicate 3	Average	SD	RSD	Average blank concentration	Average concentration SRM (blank subtracted)	Corrected to sample preparation dilution (ng/mL)
	MRM - HR + SWATH	0.71	0.84	0.69	0.746667	0.0814453	0.109078	ND	0.746667	3.73333
	SWATH-Only	0.98	0.67	0.67	0.773333	0.178979	0.231438	ND	0.773333	3.86667
	Sample Name	Sample Type	Actual Concentration	Area	Component Name	Precursor Mass	Fragment Mass	Used
	20231025_ProcessBlank2_Rep1_MRMSWATH_NEG	Blank	N/A	N/A	Bisphenol A_MRM+SWATH (MS2)	227.11	212.084	FALSE
	20231025_ProcessBlank2_Rep1_SWATH_NEG	Blank	N/A	N/A	Bisphenol A_SWATH-only (MS1)	227.11	N/A	FALSE
	20231025_ProcessBlank3_Rep1_MRMSWATH_NEG	Blank	N/A	N/A	Bisphenol A_MRM+SWATH (MS2)	227.11	212.084	FALSE
	20231025_ProcessBlank3_Rep1_SWATH_NEG	Blank	N/A	N/A	Bisphenol A_SWATH-only (MS1)	227.11	N/A	FALSE
	20231025_ProcessBlank4_Rep1_MRMSWATH_NEG	Blank	N/A	N/A	Bisphenol A_MRM+SWATH (MS2)	227.11	212.084	FALSE
	20231025_ProcessBlank4_Rep1_SWATH_NEG	Blank	N/A	N/A	Bisphenol A_SWATH-only (MS1)	227.11	N/A	FALSE
	20231025_SRM1950_NotSpkd1_MRMSWATH_NEG	Non-spiked SRM	0	3480	Bisphenol A_MRM+SWATH (MS2)	227.11	212.084	FALSE
	20231025_SRM1950_NotSpkd1_SWATH_NEG	Non-spiked SRM	0	2780	Bisphenol A_SWATH-only (MS1)	227.11	N/A	FALSE
	20231025_SRM1950_NotSpkd2_MRMSWATH_NEG	Non-spiked SRM	0	3970	Bisphenol A_MRM+SWATH (MS2)	227.11	212.084	FALSE
	20231025_SRM1950_NotSpkd2_SWATH_NEG	Non-spiked SRM	0	2670	Bisphenol A_SWATH-only (MS1)	227.11	N/A	FALSE
	20231025_SRM1950_NotSpkd3_MRMSWATH_NEG	Non-spiked SRM	0	3380	Bisphenol A_MRM+SWATH (MS2)	227.11	212.084	FALSE
	20231025_SRM1950_NotSpkd3_SWATH_NEG	Non-spiked SRM	0	2900	Bisphenol A_SWATH-only (MS1)	227.11	N/A	FALSE
	20231025_SRM1950_SpkdCal01_MRMSWATH_NEG	Spiked SRM	0.01	3370	Bisphenol A_MRM+SWATH (MS2)	227.11	212.084	FALSE
	20231025_SRM1950_SpkdCal01_SWATH_NEG	Spiked SRM	0.01	2310	Bisphenol A_SWATH-only (MS1)	227.11	N/A	FALSE
	20231025_SRM1950_SpkdCal1_MRMSWATH_NEG	Spiked SRM	0.1	3600	Bisphenol A_MRM+SWATH (MS2)	227.11	212.084	FALSE
	20231025_SRM1950_SpkdCal1_SWATH_NEG	Spiked SRM	0.1	2620	Bisphenol A_SWATH-only (MS1)	227.11	N/A	FALSE
	20231025_SRM1950_SpkdCal3_MRMSWATH_NEG	Spiked SRM	0.3	5280	Bisphenol A_MRM+SWATH (MS2)	227.11	212.084	TRUE
	20231025_SRM1950_SpkdCal3_SWATH_NEG	Spiked SRM	0.3	3280	Bisphenol A_SWATH-only (MS1)	227.11	N/A	TRUE
	20231025_SRM1950_SpkdCal10_MRMSWATH_NEG	Spiked SRM	1	8830	Bisphenol A_MRM+SWATH (MS2)	227.11	212.084	TRUE
	20231025_SRM1950_SpkdCal10_SWATH_NEG	Spiked SRM	1	6030	Bisphenol A_SWATH-only (MS1)	227.11	N/A	TRUE
	20231025_SRM1950_SpkdCal30_MRMSWATH_NEG	Spiked SRM	3	17700	Bisphenol A_MRM+SWATH (MS2)	227.11	212.084	TRUE
	20231025_SRM1950_SpkdCal30_SWATH_NEG	Spiked SRM	3	10900	Bisphenol A_SWATH-only (MS1)	227.11	N/A	TRUE
	20231025_SRM1950_SpkdCal100_MRMSWATH_NEG	Spiked SRM	10	52400	Bisphenol A_MRM+SWATH (MS2)	227.11	212.084	TRUE
	20231025_SRM1950_SpkdCal100_SWATH_NEG	Spiked SRM	10	31400	Bisphenol A_SWATH-only (MS1)	227.11	N/A	TRUE
						SWATH-Only			MRM-HR + SWATH
	SRM 1950	Calculated concentrations
	Ethylparaben	Replicate 1	Replicate 2	Replicate 3	Average	SD	RSD	Average blank concentration	Average concentration SRM (blank subtracted)	Corrected to sample preparation dilution (ng/mL)
	MRM - HR + SWATH	0.021	RT shift (see below)	0.02	0.0205	0.000707107	0.034493	ND	0.0205	0.1025
	SWATH-Only	ND	ND	ND	ND	ND	ND	ND	ND	ND
	Sample Name	Sample Type	Actual Concentration	Area	Component Name	Precursor Mass	Fragment Mass	Used
	20231025_ProcessBlank2_Rep1_MRMSWATH_NEG	Blank	N/A	N/A	Ethylparaben_MRM+SWATH (MS2)	165.06	92.027	FALSE
	20231025_ProcessBlank2_Rep1_SWATH_NEG	Blank	N/A	N/A	Ethylparaben_SWATH-only (MS1)	165.06	N/A	FALSE
	20231025_ProcessBlank3_Rep1_MRMSWATH_NEG	Blank	N/A	N/A	Ethylparaben_MRM+SWATH (MS2)	165.06	92.027	FALSE
	20231025_ProcessBlank3_Rep1_SWATH_NEG	Blank	N/A	N/A	Ethylparaben_SWATH-only (MS1)	165.06	N/A	FALSE
	20231025_ProcessBlank4_Rep1_MRMSWATH_NEG	Blank	N/A	N/A	Ethylparaben_MRM+SWATH (MS2)	165.06	92.027	FALSE
	20231025_ProcessBlank4_Rep1_SWATH_NEG	Blank	N/A	N/A	Ethylparaben_SWATH-only (MS1)	165.06	N/A	FALSE
	20231025_SRM1950_NotSpkd1_MRMSWATH_NEG	Standard	0	1430	Ethylparaben_MRM+SWATH (MS2)	165.06	92.027	FALSE
	20231025_SRM1950_NotSpkd1_SWATH_NEG	Standard	0	N/A	Ethylparaben_SWATH-only (MS1)	165.06	N/A	FALSE
	20231025_SRM1950_NotSpkd2_MRMSWATH_NEG	Standard	0	RT shift	Ethylparaben_MRM+SWATH (MS2)	165.06	92.027	FALSE
	20231025_SRM1950_NotSpkd2_SWATH_NEG	Standard	0	N/A	Ethylparaben_SWATH-only (MS1)	165.06	N/A	FALSE
	20231025_SRM1950_NotSpkd3_MRMSWATH_NEG	Standard	0	1380	Ethylparaben_MRM+SWATH (MS2)	165.06	92.027	FALSE
	20231025_SRM1950_NotSpkd3_SWATH_NEG	Standard	0	N/A	Ethylparaben_SWATH-only (MS1)	165.06	N/A	FALSE
	20231025_SRM1950_SpkdCal01_MRMSWATH_NEG	Standard	0	1510	Ethylparaben_MRM+SWATH (MS2)	165.06	92.027	FALSE
	20231025_SRM1950_SpkdCal01_SWATH_NEG	Standard	0	N/A	Ethylparaben_SWATH-only (MS1)	165.06	N/A	FALSE
	20231025_SRM1950_SpkdCal1_MRMSWATH_NEG	Standard	0.01	1490	Ethylparaben_MRM+SWATH (MS2)	165.06	92.027	FALSE
	20231025_SRM1950_SpkdCal1_SWATH_NEG	Standard	0.01	N/A	Ethylparaben_SWATH-only (MS1)	165.06	N/A	FALSE
	20231025_SRM1950_SpkdCal3_MRMSWATH_NEG	Standard	0.03	3390	Ethylparaben_MRM+SWATH (MS2)	165.06	92.027	TRUE
	20231025_SRM1950_SpkdCal3_SWATH_NEG	Standard	0.03	381	Ethylparaben_SWATH-only (MS1)	165.06	N/A	TRUE
	20231025_SRM1950_SpkdCal10_MRMSWATH_NEG	Standard	0.1	8900	Ethylparaben_MRM+SWATH (MS2)	165.06	92.027	TRUE
	20231025_SRM1950_SpkdCal10_SWATH_NEG	Standard	0.1	850	Ethylparaben_SWATH-only (MS1)	165.06	N/A	TRUE
	20231025_SRM1950_SpkdCal30_MRMSWATH_NEG	Standard	0.3	22600	Ethylparaben_MRM+SWATH (MS2)	165.06	92.027	TRUE
	20231025_SRM1950_SpkdCal30_SWATH_NEG	Standard	0.3	2330	Ethylparaben_SWATH-only (MS1)	165.06	N/A	TRUE
	20231025_SRM1950_SpkdCal100_MRMSWATH_NEG	Standard	1	69300	Ethylparaben_MRM+SWATH (MS2)	165.06	92.027	TRUE
	20231025_SRM1950_SpkdCal100_SWATH_NEG	Standard	1	5240	Ethylparaben_SWATH-only (MS1)	165.06	N/A	TRUE
						SWATH-Only			MRM-HR + SWATH
	SRM 1950	Calculated concentrations
	Methylparaben	Replicate 1	Replicate 2	Replicate 3	Average	SD	RSD	Average blank concentration	Average concentration SRM (blank subtracted)	Corrected to sample preparation dilution (ng/mL)
	MRM - HR + SWATH	0.8	RT shift (see below)	0.75	0.775	0.0353553	0.0456198	ND	0.775	3.875
	SWATH-Only	0.7	0.72	0.72	0.713333	0.011547	0.0161874	ND	0.713333	3.56667
	Sample Name	Sample Type	Actual Concentration	Area	Component Name	Precursor Mass	Fragment Mass	Used
	20231025_ProcessBlank2_Rep1_MRMSWATH_NEG	Blank	N/A	401	Methylparaben_MRM+SWATH (MS2)	151.04	92.027	TRUE
	20231025_ProcessBlank2_Rep1_SWATH_NEG	Blank	N/A	N/A	Methylparaben_SWATH-only (MS1)	151.04	N/A	TRUE
	20231025_ProcessBlank3_Rep1_MRMSWATH_NEG	Blank	N/A	N/A	Methylparaben_MRM+SWATH (MS2)	151.04	92.027	TRUE
	20231025_ProcessBlank3_Rep1_SWATH_NEG	Blank	N/A	N/A	Methylparaben_SWATH-only (MS1)	151.04	N/A	TRUE
	20231025_ProcessBlank4_Rep1_MRMSWATH_NEG	Blank	N/A	N/A	Methylparaben_MRM+SWATH (MS2)	151.04	92.027	TRUE
	20231025_ProcessBlank4_Rep1_SWATH_NEG	Blank	N/A	N/A	Methylparaben_SWATH-only (MS1)	151.04	N/A	TRUE
	20231025_SRM1950_NotSpkd1_MRMSWATH_NEG	Standard	0	37400	Methylparaben_MRM+SWATH (MS2)	151.04	92.027	FALSE
	20231025_SRM1950_NotSpkd1_SWATH_NEG	Standard	0	3390	Methylparaben_SWATH-only (MS1)	151.04	N/A	FALSE
	20231025_SRM1950_NotSpkd2_MRMSWATH_NEG	Standard	0	RT shift	Methylparaben_MRM+SWATH (MS2)	151.04	92.027	FALSE
	20231025_SRM1950_NotSpkd2_SWATH_NEG	Standard	0	3460	Methylparaben_SWATH-only (MS1)	151.04	N/A	FALSE
	20231025_SRM1950_NotSpkd3_MRMSWATH_NEG	Standard	0	36200	Methylparaben_MRM+SWATH (MS2)	151.04	92.027	FALSE
	20231025_SRM1950_NotSpkd3_SWATH_NEG	Standard	0	3450	Methylparaben_SWATH-only (MS1)	151.04	N/A	FALSE
	20231025_SRM1950_SpkdCal01_MRMSWATH_NEG	Standard	0	40900	Methylparaben_MRM+SWATH (MS2)	151.04	92.027	FALSE
	20231025_SRM1950_SpkdCal01_SWATH_NEG	Standard	0	3420	Methylparaben_SWATH-only (MS1)	151.04	N/A	FALSE
	20231025_SRM1950_SpkdCal1_MRMSWATH_NEG	Standard	0.03	38900	Methylparaben_MRM+SWATH (MS2)	151.04	92.027	FALSE
	20231025_SRM1950_SpkdCal1_SWATH_NEG	Standard	0.03	3910	Methylparaben_SWATH-only (MS1)	151.04	N/A	TRUE
	20231025_SRM1950_SpkdCal3_MRMSWATH_NEG	Standard	0.08	42900	Methylparaben_MRM+SWATH (MS2)	151.04	92.027	TRUE
	20231025_SRM1950_SpkdCal3_SWATH_NEG	Standard	0.08	3900	Methylparaben_SWATH-only (MS1)	151.04	N/A	TRUE
	20231025_SRM1950_SpkdCal10_MRMSWATH_NEG	Standard	0.25	55900	Methylparaben_MRM+SWATH (MS2)	151.04	92.027	TRUE
	20231025_SRM1950_SpkdCal10_SWATH_NEG	Standard	0.25	4600	Methylparaben_SWATH-only (MS1)	151.04	N/A	TRUE
	20231025_SRM1950_SpkdCal30_MRMSWATH_NEG	Standard	0.75	75800	Methylparaben_MRM+SWATH (MS2)	151.04	92.027	TRUE
	20231025_SRM1950_SpkdCal30_SWATH_NEG	Standard	0.75	7580	Methylparaben_SWATH-only (MS1)	151.04	N/A	TRUE
	20231025_SRM1950_SpkdCal100_MRMSWATH_NEG	Standard	2.5	149000	Methylparaben_MRM+SWATH (MS2)	151.04	92.027	TRUE
	20231025_SRM1950_SpkdCal100_SWATH_NEG	Standard	2.5	14500	Methylparaben_SWATH-only (MS1)	151.04	N/A	TRUE
						SWATH-Only			MRM-HR + SWATH
	SRM 1950	Calculated concentrations
	n-butylbenzolsulfonamide	Replicate 1	Replicate 2	Replicate 3	Average	SD	RSD	Average blank concentration	Average concentration SRM (blank subtracted)	Corrected to sample preparation dilution (ng/mL)
	MRM - HR + SWATH	9.8	7.4	10.4	9.2	1.58745	0.172549	0.41	8.79	43.95
	SWATH-Only	7.4	7.7	7.9	7.66667	0.251661	0.0328254	0.6	7.06667	35.3333
	Sample Name	Sample Type	Actual Concentration	Area	Component Name	Precursor Mass	Fragment Mass	Used
	20231025_ProcessBlank2_Rep1_MRMSWATH_NEG	Blank	N/A	3930	n Butylbenzolsulfonamide_MRM+SWATH (MS2)	212.08	63.962	TRUE
	20231025_ProcessBlank2_Rep1_SWATH_NEG	Blank	N/A	1670	n Butylbenzolsulfonamide_SWATH-only (MS1)	212.08	N/A	TRUE
	20231025_ProcessBlank3_Rep1_MRMSWATH_NEG	Blank	N/A	2510	n Butylbenzolsulfonamide_MRM+SWATH (MS2)	212.08	63.962	TRUE
	20231025_ProcessBlank3_Rep1_SWATH_NEG	Blank	N/A	1220	n Butylbenzolsulfonamide_SWATH-only (MS1)	212.08	N/A	TRUE
	20231025_ProcessBlank4_Rep1_MRMSWATH_NEG	Blank	N/A	3410	n Butylbenzolsulfonamide_MRM+SWATH (MS2)	212.08	63.962	TRUE
	20231025_ProcessBlank4_Rep1_SWATH_NEG	Blank	N/A	1050	n Butylbenzolsulfonamide_SWATH-only (MS1)	212.08	N/A	TRUE
	20231025_SRM1950_NotSpkd1_MRMSWATH_NEG	Standard	0	80600	n Butylbenzolsulfonamide_MRM+SWATH (MS2)	212.08	63.962	FALSE
	20231025_SRM1950_NotSpkd1_SWATH_NEG	Standard	0	17000	n Butylbenzolsulfonamide_SWATH-only (MS1)	212.08	N/A	FALSE
	20231025_SRM1950_NotSpkd2_MRMSWATH_NEG	Standard	0	64400	n Butylbenzolsulfonamide_MRM+SWATH (MS2)	212.08	63.962	FALSE
	20231025_SRM1950_NotSpkd2_SWATH_NEG	Standard	0	17500	n Butylbenzolsulfonamide_SWATH-only (MS1)	212.08	N/A	FALSE
	20231025_SRM1950_NotSpkd3_MRMSWATH_NEG	Standard	0	85000	n Butylbenzolsulfonamide_MRM+SWATH (MS2)	212.08	63.962	FALSE
	20231025_SRM1950_NotSpkd3_SWATH_NEG	Standard	0	18000	n Butylbenzolsulfonamide_SWATH-only (MS1)	212.08	N/A	FALSE
	20231025_SRM1950_SpkdCal01_MRMSWATH_NEG	Standard	0.1	67700	n Butylbenzolsulfonamide_MRM+SWATH (MS2)	212.08	63.962	FALSE
	20231025_SRM1950_SpkdCal01_SWATH_NEG	Standard	0.1	16700	n Butylbenzolsulfonamide_SWATH-only (MS1)	212.08	N/A	FALSE
	20231025_SRM1950_SpkdCal1_MRMSWATH_NEG	Standard	1	64900	n Butylbenzolsulfonamide_MRM+SWATH (MS2)	212.08	63.962	FALSE
	20231025_SRM1950_SpkdCal1_SWATH_NEG	Standard	1	16500	n Butylbenzolsulfonamide_SWATH-only (MS1)	212.08	N/A	TRUE
	20231025_SRM1950_SpkdCal3_MRMSWATH_NEG	Standard	3	96600	n Butylbenzolsulfonamide_MRM+SWATH (MS2)	212.08	63.962	TRUE
	20231025_SRM1950_SpkdCal3_SWATH_NEG	Standard	3	24300	n Butylbenzolsulfonamide_SWATH-only (MS1)	212.08	N/A	TRUE
	20231025_SRM1950_SpkdCal10_MRMSWATH_NEG	Standard	10	166000	n Butylbenzolsulfonamide_MRM+SWATH (MS2)	212.08	63.962	TRUE
	20231025_SRM1950_SpkdCal10_SWATH_NEG	Standard	10	39700	n Butylbenzolsulfonamide_SWATH-only (MS1)	212.08	N/A	TRUE
	20231025_SRM1950_SpkdCal30_MRMSWATH_NEG	Standard	30	369000	n Butylbenzolsulfonamide_MRM+SWATH (MS2)	212.08	63.962	TRUE
	20231025_SRM1950_SpkdCal30_SWATH_NEG	Standard	30	94700	n Butylbenzolsulfonamide_SWATH-only (MS1)	212.08	N/A	TRUE
	20231025_SRM1950_SpkdCal100_MRMSWATH_NEG	Standard	100	870000	n Butylbenzolsulfonamide_MRM+SWATH (MS2)	212.08	63.962	TRUE
	20231025_SRM1950_SpkdCal100_SWATH_NEG	Standard	100	238000	n Butylbenzolsulfonamide_SWATH-only (MS1)	212.08	N/A	TRUE
						SWATH-Only			MRM-HR + SWATH
	SRM 1950	Calculated concentrations
	Nonylphenol	Replicate 1	Replicate 2	Replicate 3	Average	SD	RSD	Average blank concentration	Average concentration SRM (blank subtracted)	Corrected to sample preparation dilution (ng/mL)
	MRM - HR + SWATH	12.9	11.7	10.9	11.8333	1.00664	0.0850686	5.5	6.33333	31.6667
	SWATH-Only	10.4	8.23	8.7	9.11	1.14162	0.125315	5.6	3.51	17.55
	Sample Name	Sample Type	Actual Concentration	Area	Component Name	Precursor Mass	Fragment Mass	Used
	20231025_ProcessBlank2_Rep1_MRMSWATH_NEG	Blank	N/A	17100	Nonylphenol_MRM+SWATH (MS2)	219.18	133.066	FALSE
	20231025_ProcessBlank2_Rep1_SWATH_NEG	Blank	N/A	6670	Nonylphenol_SWATH-only (MS1)	219.18	N/A	FALSE
	20231025_ProcessBlank3_Rep1_MRMSWATH_NEG	Blank	N/A	31500	Nonylphenol_MRM+SWATH (MS2)	219.18	134.066	FALSE
	20231025_ProcessBlank3_Rep1_SWATH_NEG	Blank	N/A	14800	Nonylphenol_SWATH-only (MS1)	219.18	N/A	FALSE
	20231025_ProcessBlank4_Rep1_MRMSWATH_NEG	Blank	N/A	7390	Nonylphenol_MRM+SWATH (MS2)	219.18	135.066	FALSE
	20231025_ProcessBlank4_Rep1_SWATH_NEG	Blank	N/A	3330	Nonylphenol_SWATH-only (MS1)	219.18	N/A	FALSE
	20231025_SRM1950_NotSpkd1_MRMSWATH_NEG	Standard	0	52200	Nonylphenol_MRM+SWATH (MS2)	219.18	136.066	FALSE
	20231025_SRM1950_NotSpkd1_SWATH_NEG	Standard	0	21100	Nonylphenol_SWATH-only (MS1)	219.18	N/A	FALSE
	20231025_SRM1950_NotSpkd2_MRMSWATH_NEG	Standard	0	48500	Nonylphenol_MRM+SWATH (MS2)	219.18	137.066	FALSE
	20231025_SRM1950_NotSpkd2_SWATH_NEG	Standard	0	17000	Nonylphenol_SWATH-only (MS1)	219.18	N/A	FALSE
	20231025_SRM1950_NotSpkd3_MRMSWATH_NEG	Standard	0	45100	Nonylphenol_MRM+SWATH (MS2)	219.18	138.066	FALSE
	20231025_SRM1950_NotSpkd3_SWATH_NEG	Standard	0	18000	Nonylphenol_SWATH-only (MS1)	219.18	N/A	FALSE
	20231025_SRM1950_SpkdCal01_MRMSWATH_NEG	Standard	0.25	45700	Nonylphenol_MRM+SWATH (MS2)	219.18	139.066	FALSE
	20231025_SRM1950_SpkdCal01_SWATH_NEG	Standard	0.25	18500	Nonylphenol_SWATH-only (MS1)	219.18	N/A	FALSE
	20231025_SRM1950_SpkdCal1_MRMSWATH_NEG	Standard	2.5	39100	Nonylphenol_MRM+SWATH (MS2)	219.18	140.066	FALSE
	20231025_SRM1950_SpkdCal1_SWATH_NEG	Standard	2.5	16000	Nonylphenol_SWATH-only (MS1)	219.18	N/A	FALSE
	20231025_SRM1950_SpkdCal3_MRMSWATH_NEG	Standard	7.5	63100	Nonylphenol_MRM+SWATH (MS2)	219.18	141.066	TRUE
	20231025_SRM1950_SpkdCal3_SWATH_NEG	Standard	7.5	25300	Nonylphenol_SWATH-only (MS1)	219.18	N/A	TRUE
	20231025_SRM1950_SpkdCal10_MRMSWATH_NEG	Standard	25	154000	Nonylphenol_MRM+SWATH (MS2)	219.18	142.066	TRUE
	20231025_SRM1950_SpkdCal10_SWATH_NEG	Standard	25	71300	Nonylphenol_SWATH-only (MS1)	219.18	N/A	TRUE
	20231025_SRM1950_SpkdCal30_MRMSWATH_NEG	Standard	75	240000	Nonylphenol_MRM+SWATH (MS2)	219.18	143.066	TRUE
	20231025_SRM1950_SpkdCal30_SWATH_NEG	Standard	75	117000	Nonylphenol_SWATH-only (MS1)	219.18	N/A	TRUE
	20231025_SRM1950_SpkdCal100_MRMSWATH_NEG	Standard	250	1200000	Nonylphenol_MRM+SWATH (MS2)	219.18	144.066	TRUE
	20231025_SRM1950_SpkdCal100_SWATH_NEG	Standard	250	594000	Nonylphenol_SWATH-only (MS1)	219.18	N/A	TRUE
						SWATH-Only			MRM-HR + SWATH
	SRM 1950	Calculated concentrations
	Perfluorononanoate (PFNA)*	Replicate 1	Replicate 2	Replicate 3	Average	SD	RSD	Average blank concentration	Average concentration SRM (blank subtracted)	Corrected to sample preparation dilution (ng/mL)
	MRM - HR + SWATH	0.13	0.14	0.16	0.143333	0.0152753	0.106572	ND	0.143333	0.716667
	SWATH-Only	ND	ND	ND	ND	ND	ND	ND	ND	ND
	Sample Name	Sample Type	Actual Concentration	Height	Component Name	Precursor Mass	Fragment Mass	Used
	20231025_ProcessBlank2_Rep1_MRMSWATH_NEG	Blank	N/A	N/A	Perfluorononanoate_MRM+SWATH (MS2)	462.96	418.973	FALSE
	20231025_ProcessBlank2_Rep1_SWATH_NEG	Blank	N/A	N/A	Perfluorononanoate_SWATH-only (MS1)	462.96	N/A	FALSE
	20231025_ProcessBlank3_Rep1_MRMSWATH_NEG	Blank	N/A	N/A	Perfluorononanoate_MRM+SWATH (MS2)	462.96	418.973	FALSE
	20231025_ProcessBlank3_Rep1_SWATH_NEG	Blank	N/A	N/A	Perfluorononanoate_SWATH-only (MS1)	462.96	N/A	FALSE
	20231025_ProcessBlank4_Rep1_MRMSWATH_NEG	Blank	N/A	N/A	Perfluorononanoate_MRM+SWATH (MS2)	462.96	418.973	FALSE
	20231025_ProcessBlank4_Rep1_SWATH_NEG	Blank	N/A	N/A	Perfluorononanoate_SWATH-only (MS1)	462.96	N/A	FALSE
	20231025_SRM1950_NotSpkd1_MRMSWATH_NEG	Standard	0	723.4	Perfluorononanoate_MRM+SWATH (MS2)	462.96	418.973	FALSE
	20231025_SRM1950_NotSpkd1_SWATH_NEG	Standard	0	N/A	Perfluorononanoate_SWATH-only (MS1)	462.96	N/A	FALSE
	20231025_SRM1950_NotSpkd2_MRMSWATH_NEG	Standard	0	748.9	Perfluorononanoate_MRM+SWATH (MS2)	462.96	418.973	FALSE
	20231025_SRM1950_NotSpkd2_SWATH_NEG	Standard	0	N/A	Perfluorononanoate_SWATH-only (MS1)	462.96	N/A	FALSE
	20231025_SRM1950_NotSpkd3_MRMSWATH_NEG	Standard	0	827	Perfluorononanoate_MRM+SWATH (MS2)	462.96	418.973	TRUE
	20231025_SRM1950_NotSpkd3_SWATH_NEG	Standard	0	N/A	Perfluorononanoate_SWATH-only (MS1)	462.96	N/A	FALSE
	20231025_SRM1950_SpkdCal01_MRMSWATH_NEG	Standard	0.03	823.9	Perfluorononanoate_MRM+SWATH (MS2)	462.96	418.973	FALSE
	20231025_SRM1950_SpkdCal01_SWATH_NEG	Standard	0.03	N/A	Perfluorononanoate_SWATH-only (MS1)	462.96	N/A	FALSE
	20231025_SRM1950_SpkdCal1_MRMSWATH_NEG	Standard	0.3	782.5	Perfluorononanoate_MRM+SWATH (MS2)	462.96	418.973	FALSE
	20231025_SRM1950_SpkdCal1_SWATH_NEG	Standard	0.3	N/A	Perfluorononanoate_SWATH-only (MS1)	462.96	N/A	FALSE
	20231025_SRM1950_SpkdCal3_MRMSWATH_NEG	Standard	0.9	5989	Perfluorononanoate_MRM+SWATH (MS2)	462.96	418.973	TRUE
	20231025_SRM1950_SpkdCal3_SWATH_NEG	Standard	0.9	456.8	Perfluorononanoate_SWATH-only (MS1)	462.96	N/A	FALSE
	20231025_SRM1950_SpkdCal10_MRMSWATH_NEG	Standard	3	16920	Perfluorononanoate_MRM+SWATH (MS2)	462.96	418.973	TRUE
	20231025_SRM1950_SpkdCal10_SWATH_NEG	Standard	3	1207	Perfluorononanoate_SWATH-only (MS1)	462.96	N/A	FALSE
	20231025_SRM1950_SpkdCal30_MRMSWATH_NEG	Standard	9	49400	Perfluorononanoate_MRM+SWATH (MS2)	462.96	418.973	TRUE
	20231025_SRM1950_SpkdCal30_SWATH_NEG	Standard	9	3434	Perfluorononanoate_SWATH-only (MS1)	462.96	N/A	FALSE
	20231025_SRM1950_SpkdCal100_MRMSWATH_NEG	Standard	30	156700	Perfluorononanoate_MRM+SWATH (MS2)	462.96	418.973	TRUE
	20231025_SRM1950_SpkdCal100_SWATH_NEG	Standard	30	10220	Perfluorononanoate_SWATH-only (MS1)	462.96	N/A	FALSE
						SWATH-Only			MRM-HR + SWATH
	* Due to a RT shift, peak height was used to estimate concentrations for MRM+SWATH method
	SRM 1950	Calculated concentrations
	Perfluorooctanesulfonic acid (PFOS)*	Replicate 1	Replicate 2	Replicate 3	Average	SD	RSD	Average blank concentration	Average concentration SRM (blank subtracted)	Corrected to sample preparation dilution (ng/mL)
	MRM - HR + SWATH	1.08	0.74	0.8	0.873333	0.181475	0.207796	ND	0.873333	4.36667
	SWATH-Only	1.4	1.05	1	1.15	0.217945	0.189517	ND	1.15	5.75
	Sample Name	Sample Type	Actual Concentration	Height	Component Name	Precursor Mass	Fragment Mass	Used
	20231025_ProcessBlank2_Rep1_MRMSWATH_NEG	Blank	N/A	N/A	Perfluorooctanesulfonic acid_MRM+SWATH (MS2)	498.93	79.956	FALSE
	20231025_ProcessBlank2_Rep1_SWATH_NEG	Blank	N/A	N/A	Perfluorooctanesulfonic acid_SWATH-only (MS1)	498.93	N/A	FALSE
	20231025_ProcessBlank3_Rep1_MRMSWATH_NEG	Blank	N/A	N/A	Perfluorooctanesulfonic acid_MRM+SWATH (MS2)	498.93	79.956	FALSE
	20231025_ProcessBlank3_Rep1_SWATH_NEG	Blank	N/A	N/A	Perfluorooctanesulfonic acid_SWATH-only (MS1)	498.93	N/A	FALSE
	20231025_ProcessBlank4_Rep1_MRMSWATH_NEG	Blank	N/A	N/A	Perfluorooctanesulfonic acid_MRM+SWATH (MS2)	498.93	79.956	FALSE
	20231025_ProcessBlank4_Rep1_SWATH_NEG	Blank	N/A	N/A	Perfluorooctanesulfonic acid_SWATH-only (MS1)	498.93	N/A	FALSE
	20231025_SRM1950_NotSpkd1_MRMSWATH_NEG	Standard	0	3891	Perfluorooctanesulfonic acid_MRM+SWATH (MS2)	498.93	79.956	FALSE
	20231025_SRM1950_NotSpkd1_SWATH_NEG	Standard	0	1446	Perfluorooctanesulfonic acid_SWATH-only (MS1)	498.93	N/A	FALSE
	20231025_SRM1950_NotSpkd2_MRMSWATH_NEG	Standard	0	3376	Perfluorooctanesulfonic acid_MRM+SWATH (MS2)	498.93	79.956	FALSE
	20231025_SRM1950_NotSpkd2_SWATH_NEG	Standard	0	1323	Perfluorooctanesulfonic acid_SWATH-only (MS1)	498.93	N/A	FALSE
	20231025_SRM1950_NotSpkd3_MRMSWATH_NEG	Standard	0	3484	Perfluorooctanesulfonic acid_MRM+SWATH (MS2)	498.93	79.956	FALSE
	20231025_SRM1950_NotSpkd3_SWATH_NEG	Standard	0	1303	Perfluorooctanesulfonic acid_SWATH-only (MS1)	498.93	N/A	FALSE
	20231025_SRM1950_SpkdCal01_MRMSWATH_NEG	Standard	0	3503	Perfluorooctanesulfonic acid_MRM+SWATH (MS2)	498.93	79.956	FALSE
	20231025_SRM1950_SpkdCal01_SWATH_NEG	Standard	0	1143	Perfluorooctanesulfonic acid_SWATH-only (MS1)	498.93	N/A	FALSE
	20231025_SRM1950_SpkdCal1_MRMSWATH_NEG	Standard	0.02	3759	Perfluorooctanesulfonic acid_MRM+SWATH (MS2)	498.93	79.956	FALSE
	20231025_SRM1950_SpkdCal1_SWATH_NEG	Standard	0.02	1364	Perfluorooctanesulfonic acid_SWATH-only (MS1)	498.93	N/A	FALSE
	20231025_SRM1950_SpkdCal3_MRMSWATH_NEG	Standard	0.05	3962	Perfluorooctanesulfonic acid_MRM+SWATH (MS2)	498.93	79.956	TRUE
	20231025_SRM1950_SpkdCal3_SWATH_NEG	Standard	0.05	1395	Perfluorooctanesulfonic acid_SWATH-only (MS1)	498.93	N/A	TRUE
	20231025_SRM1950_SpkdCal10_MRMSWATH_NEG	Standard	0.15	5021	Perfluorooctanesulfonic acid_MRM+SWATH (MS2)	498.93	79.956	TRUE
	20231025_SRM1950_SpkdCal10_SWATH_NEG	Standard	0.15	1744	Perfluorooctanesulfonic acid_SWATH-only (MS1)	498.93	N/A	TRUE
	20231025_SRM1950_SpkdCal30_MRMSWATH_NEG	Standard	0.45	4880	Perfluorooctanesulfonic acid_MRM+SWATH (MS2)	498.93	79.956	TRUE
	20231025_SRM1950_SpkdCal30_SWATH_NEG	Standard	0.45	1604	Perfluorooctanesulfonic acid_SWATH-only (MS1)	498.93	N/A	TRUE
	20231025_SRM1950_SpkdCal100_MRMSWATH_NEG	Standard	1.5	9436	Perfluorooctanesulfonic acid_MRM+SWATH (MS2)	498.93	79.956	TRUE
	20231025_SRM1950_SpkdCal100_SWATH_NEG	Standard	1.5	3241	Perfluorooctanesulfonic acid_SWATH-only (MS1)	498.93	N/A	TRUE
						SWATH-Only			MRM-HR + SWATH
	* Due to a RT shift, peak height was used to estimate concentrations for both MRM+SWATH and SWATH-only methods
	SRM 1950	Calculated concentrations
	Perfluorooctanoic acid (PFOA)	Replicate 1	Replicate 2	Replicate 3	Average	SD	RSD	Average blank concentration	Average concentration SRM (blank subtracted)	Corrected to sample preparation dilution (ng/mL)
	MRM - HR + SWATH	0.9	0.84	0.82	0.853333	0.0416333	0.048789	ND	0.853333	4.26667
	SWATH-Only	0.87	0.53	0.59	0.663333	0.181475	0.273581	ND	0.663333	3.31667
	Sample Name	Sample Type	Actual Concentration	Area	Component Name	Precursor Mass	Fragment Mass	Used
	20231025_ProcessBlank2_Rep1_MRMSWATH_NEG	Blank	N/A	N/A	Perfluorooctanoic acid_MRM+SWATH (MS2)	412.97	368.981	FALSE
	20231025_ProcessBlank2_Rep1_SWATH_NEG	Blank	N/A	N/A	Perfluorooctanoic acid_SWATH-only (MS1)	412.97	N/A	FALSE
	20231025_ProcessBlank3_Rep1_MRMSWATH_NEG	Blank	N/A	N/A	Perfluorooctanoic acid_MRM+SWATH (MS2)	412.97	368.981	FALSE
	20231025_ProcessBlank3_Rep1_SWATH_NEG	Blank	N/A	N/A	Perfluorooctanoic acid_SWATH-only (MS1)	412.97	N/A	FALSE
	20231025_ProcessBlank4_Rep1_MRMSWATH_NEG	Blank	N/A	N/A	Perfluorooctanoic acid_MRM+SWATH (MS2)	412.97	368.981	FALSE
	20231025_ProcessBlank4_Rep1_SWATH_NEG	Blank	N/A	N/A	Perfluorooctanoic acid_SWATH-only (MS1)	412.97	N/A	FALSE
	20231025_SRM1950_NotSpkd1_MRMSWATH_NEG	Standard	0	17600	Perfluorooctanoic acid_MRM+SWATH (MS2)	412.97	368.981	FALSE
	20231025_SRM1950_NotSpkd1_SWATH_NEG	Standard	0	785	Perfluorooctanoic acid_SWATH-only (MS1)	412.97	N/A	FALSE
	20231025_SRM1950_NotSpkd2_MRMSWATH_NEG	Standard	0	17100	Perfluorooctanoic acid_MRM+SWATH (MS2)	412.97	368.981	FALSE
	20231025_SRM1950_NotSpkd2_SWATH_NEG	Standard	0	613	Perfluorooctanoic acid_SWATH-only (MS1)	412.97	N/A	FALSE
	20231025_SRM1950_NotSpkd3_MRMSWATH_NEG	Standard	0	16600	Perfluorooctanoic acid_MRM+SWATH (MS2)	412.97	368.981	FALSE
	20231025_SRM1950_NotSpkd3_SWATH_NEG	Standard	0	644	Perfluorooctanoic acid_SWATH-only (MS1)	412.97	N/A	FALSE
	20231025_SRM1950_SpkdCal01_MRMSWATH_NEG	Standard	0	15200	Perfluorooctanoic acid_MRM+SWATH (MS2)	412.97	368.981	FALSE
	20231025_SRM1950_SpkdCal01_SWATH_NEG	Standard	0	577	Perfluorooctanoic acid_SWATH-only (MS1)	412.97	N/A	FALSE
	20231025_SRM1950_SpkdCal1_MRMSWATH_NEG	Standard	0.02	15000	Perfluorooctanoic acid_MRM+SWATH (MS2)	412.97	368.981	FALSE
	20231025_SRM1950_SpkdCal1_SWATH_NEG	Standard	0.02	640	Perfluorooctanoic acid_SWATH-only (MS1)	412.97	N/A	FALSE
	20231025_SRM1950_SpkdCal3_MRMSWATH_NEG	Standard	0.05	16400	Perfluorooctanoic acid_MRM+SWATH (MS2)	412.97	368.981	FALSE
	20231025_SRM1950_SpkdCal3_SWATH_NEG	Standard	0.05	660	Perfluorooctanoic acid_SWATH-only (MS1)	412.97	N/A	FALSE
	20231025_SRM1950_SpkdCal10_MRMSWATH_NEG	Standard	0.15	23600	Perfluorooctanoic acid_MRM+SWATH (MS2)	412.97	368.981	TRUE
	20231025_SRM1950_SpkdCal10_SWATH_NEG	Standard	0.15	898	Perfluorooctanoic acid_SWATH-only (MS1)	412.97	N/A	TRUE
	20231025_SRM1950_SpkdCal30_MRMSWATH_NEG	Standard	0.45	27900	Perfluorooctanoic acid_MRM+SWATH (MS2)	412.97	368.981	TRUE
	20231025_SRM1950_SpkdCal30_SWATH_NEG	Standard	0.45	1200	Perfluorooctanoic acid_SWATH-only (MS1)	412.97	N/A	TRUE
	20231025_SRM1950_SpkdCal100_MRMSWATH_NEG	Standard	1.5	42600	Perfluorooctanoic acid_MRM+SWATH (MS2)	412.97	368.981	TRUE
	20231025_SRM1950_SpkdCal100_SWATH_NEG	Standard	1.5	2150	Perfluorooctanoic acid_SWATH-only (MS1)	412.97	N/A	TRUE
						SWATH-Only			MRM-HR + SWATH
	SRM 1950	Calculated concentrations
	Propylparaben	Replicate 1	Replicate 2	Replicate 3	Average	SD	RSD	Average blank concentration	Average concentration SRM (blank subtracted)	Corrected to sample preparation dilution (ng/mL)
	MRM - HR + SWATH	0.019	0.027	0.019	0.0216667	0.0046188	0.213175	ND	0.0216667	0.108333
	SWATH-Only	ND	ND	ND	ND	ND	ND	ND	ND	ND
	Sample Name	Sample Type	Actual Concentration	Area	Component Name	Precursor Mass	Fragment Mass	Used
	20231025_ProcessBlank2_Rep1_MRMSWATH_NEG	Blank	N/A	N/A	Propylparaben_MRM+SWATH (MS2)	179.07	92.027	FALSE
	20231025_ProcessBlank2_Rep1_SWATH_NEG	Blank	N/A	N/A	Propylparaben_SWATH-only (MS1)	179.07	N/A	FALSE
	20231025_ProcessBlank3_Rep1_MRMSWATH_NEG	Blank	N/A	N/A	Propylparaben_MRM+SWATH (MS2)	179.07	92.027	FALSE
	20231025_ProcessBlank3_Rep1_SWATH_NEG	Blank	N/A	N/A	Propylparaben_SWATH-only (MS1)	179.07	N/A	FALSE
	20231025_ProcessBlank4_Rep1_MRMSWATH_NEG	Blank	N/A	N/A	Propylparaben_MRM+SWATH (MS2)	179.07	92.027	FALSE
	20231025_ProcessBlank4_Rep1_SWATH_NEG	Blank	N/A	N/A	Propylparaben_SWATH-only (MS1)	179.07	N/A	FALSE
	20231025_SRM1950_NotSpkd1_MRMSWATH_NEG	Standard	0	2250	Propylparaben_MRM+SWATH (MS2)	179.07	92.027	FALSE
	20231025_SRM1950_NotSpkd1_SWATH_NEG	Standard	0	N/A	Propylparaben_SWATH-only (MS1)	179.07	N/A	FALSE
	20231025_SRM1950_NotSpkd2_MRMSWATH_NEG	Standard	0	3110	Propylparaben_MRM+SWATH (MS2)	179.07	92.027	FALSE
	20231025_SRM1950_NotSpkd2_SWATH_NEG	Standard	0	N/A	Propylparaben_SWATH-only (MS1)	179.07	N/A	FALSE
	20231025_SRM1950_NotSpkd3_MRMSWATH_NEG	Standard	0	2210	Propylparaben_MRM+SWATH (MS2)	179.07	92.027	FALSE
	20231025_SRM1950_NotSpkd3_SWATH_NEG	Standard	0	N/A	Propylparaben_SWATH-only (MS1)	179.07	N/A	FALSE
	20231025_SRM1950_SpkdCal01_MRMSWATH_NEG	Standard	0	2160	Propylparaben_MRM+SWATH (MS2)	179.07	92.027	FALSE
	20231025_SRM1950_SpkdCal01_SWATH_NEG	Standard	0	N/A	Propylparaben_SWATH-only (MS1)	179.07	N/A	FALSE
	20231025_SRM1950_SpkdCal1_MRMSWATH_NEG	Standard	0.02	1980	Propylparaben_MRM+SWATH (MS2)	179.07	92.027	FALSE
	20231025_SRM1950_SpkdCal1_SWATH_NEG	Standard	0.02	N/A	Propylparaben_SWATH-only (MS1)	179.07	N/A	FALSE
	20231025_SRM1950_SpkdCal3_MRMSWATH_NEG	Standard	0.06	7940	Propylparaben_MRM+SWATH (MS2)	179.07	92.027	TRUE
	20231025_SRM1950_SpkdCal3_SWATH_NEG	Standard	0.06	1250	Propylparaben_SWATH-only (MS1)	179.07	N/A	FALSE
	20231025_SRM1950_SpkdCal10_MRMSWATH_NEG	Standard	0.2	27700	Propylparaben_MRM+SWATH (MS2)	179.07	92.027	TRUE
	20231025_SRM1950_SpkdCal10_SWATH_NEG	Standard	0.2	2960	Propylparaben_SWATH-only (MS1)	179.07	N/A	FALSE
	20231025_SRM1950_SpkdCal30_MRMSWATH_NEG	Standard	0.6	76600	Propylparaben_MRM+SWATH (MS2)	179.07	92.027	TRUE
	20231025_SRM1950_SpkdCal30_SWATH_NEG	Standard	0.6	9150	Propylparaben_SWATH-only (MS1)	179.07	N/A	FALSE
	20231025_SRM1950_SpkdCal100_MRMSWATH_NEG	Standard	2	222000	Propylparaben_MRM+SWATH (MS2)	179.07	92.027	TRUE
	20231025_SRM1950_SpkdCal100_SWATH_NEG	Standard	2	22800	Propylparaben_SWATH-only (MS1)	179.07	N/A	FALSE
						SWATH-Only			MRM-HR + SWATH

## Sheet: S8
	Supporting Information
	Bridging targeted (Zeno MRM-HR) and untargeted (SWATH) LC-HRMS in a single run for sensitive exposomics.
	Vinicius Verri Hernandes†,#, Benedikt Warth†,#
	†Department of Food Chemistry and Toxicology, Faculty of Chemistry, University of Vienna, 1090 Vienna, Austria
	#Exposome Austria, Research Infrastructure and National EIRENE Node, Vienna, Austria
	Table S8. Quantification of detected compounds in ESI+ mode for SRM 1958 and 1950 in both MRM-HR+SWATH and SWATH-only methods.
	Key Notes
	1. Results for SRM 1958 and 1950 are presented sequentially.
	2. For compounds present in blank, concentrations were calculated using solvent calibration curve and standard addition method.
	3. A matrix-matched calibration (SRM 1958 or 1950 spiked on described concentration levels) was used to calculate the individual concentrations for 3 non-spiked concentrations using standard addition method.
	4. Only spiked matrix levels with a minimum of 10% increase in peak area when compared to average non-spiked peak area were considered to build the standard addition curve. The points included in the calibration curves are labeles as "TRUE" in the "Used" column
	5. ND: Non-detected, NA: not available
	SRM 1958
	SRM 1958	Calculated concentrations
	2-hydroxy-4-methoxybenzophenone (BP-3)	Replicate 1	Replicate 2	Replicate 3	Average	SD	RSD	Average blank concentration	Average concentration SRM (blank subtracted)	Corrected to sample preparation dilution (ng/mL)
	MRM - HR + SWATH	0.07	0.05	0.09	0.07	0.02	0.285714	ND	0.07	0.35
	SWATH-Only	ND	ND	ND	ND	ND	ND	ND	ND	ND
	Sample Name	Sample Type	Actual Concentration	Area	Component Name	Precursor Mass	Fragment Mass	Used
	20231025_ProcessBlank2_Rep1_MRMSWATH_POS	Blank	N/A	N/A	2-hydroxy-4-methoxybenzophenone_MRM+SWATH (MS2)	229.09	151.039	FALSE
	20231025_ProcessBlank2_Rep1_SWATH_POS	Blank	N/A	N/A	2-hydroxy-4-methoxybenzophenone__SWATH-only (MS1)	229.086	N/A	FALSE
	20231025_ProcessBlank3_Rep1_MRMSWATH_POS	Blank	N/A	N/A	2-hydroxy-4-methoxybenzophenone_MRM+SWATH (MS2)	229.09	151.039	FALSE
	20231025_ProcessBlank3_Rep1_SWATH_POS	Blank	N/A	N/A	2-hydroxy-4-methoxybenzophenone__SWATH-only (MS1)	229.086	N/A	FALSE
	20231025_ProcessBlank4_Rep1_MRMSWATH_POS	Blank	N/A	208.6	2-hydroxy-4-methoxybenzophenone_MRM+SWATH (MS2)	229.09	151.039	FALSE
	20231025_ProcessBlank4_Rep1_SWATH_POS	Blank	N/A	N/A	2-hydroxy-4-methoxybenzophenone__SWATH-only (MS1)	229.086	N/A	FALSE
	20231025_SRM1958_NotSpkd1_MRMSWATH_POS	Standard	0	1137	2-hydroxy-4-methoxybenzophenone_MRM+SWATH (MS2)	229.09	151.039	FALSE
	20231025_SRM1958_NotSpkd1_SWATH_POS	Standard	0	N/A	2-hydroxy-4-methoxybenzophenone__SWATH-only (MS1)	229.086	N/A	FALSE
	20231025_SRM1958_NotSpkd2_MRMSWATH_POS	Standard	0	848.9	2-hydroxy-4-methoxybenzophenone_MRM+SWATH (MS2)	229.09	151.039	FALSE
	20231025_SRM1958_NotSpkd2_SWATH_POS	Standard	0	N/A	2-hydroxy-4-methoxybenzophenone__SWATH-only (MS1)	229.086	N/A	FALSE
	20231025_SRM1958_NotSpkd3_MRMSWATH_POS	Standard	0	1522	2-hydroxy-4-methoxybenzophenone_MRM+SWATH (MS2)	229.09	151.039	TRUE
	20231025_SRM1958_NotSpkd3_SWATH_POS	Standard	0	N/A	2-hydroxy-4-methoxybenzophenone__SWATH-only (MS1)	229.086	N/A	FALSE
	20231025_SRM1958_SpkdCal01_MRMSWATH_POS	Standard	0.03	882.5	2-hydroxy-4-methoxybenzophenone_MRM+SWATH (MS2)	229.09	151.039	FALSE
	20231025_SRM1958_SpkdCal01_SWATH_POS	Standard	0.03	N/A	2-hydroxy-4-methoxybenzophenone__SWATH-only (MS1)	229.086	N/A	FALSE
	20231025_SRM1958_SpkdCal1_MRMSWATH_POS	Standard	0.3	3513	2-hydroxy-4-methoxybenzophenone_MRM+SWATH (MS2)	229.09	151.039	TRUE
	20231025_SRM1958_SpkdCal1_SWATH_POS	Standard	0.3	N/A	2-hydroxy-4-methoxybenzophenone__SWATH-only (MS1)	229.086	N/A	FALSE
	20231025_SRM1958_SpkdCal3_MRMSWATH_POS	Standard	0.9	9002	2-hydroxy-4-methoxybenzophenone_MRM+SWATH (MS2)	229.09	151.039	TRUE
	20231025_SRM1958_SpkdCal3_SWATH_POS	Standard	0.9	338.6	2-hydroxy-4-methoxybenzophenone__SWATH-only (MS1)	229.086	N/A	FALSE
	20231025_SRM1958_SpkdCal10_MRMSWATH_POS	Standard	3	37990	2-hydroxy-4-methoxybenzophenone_MRM+SWATH (MS2)	229.09	151.039	TRUE
	20231025_SRM1958_SpkdCal10_SWATH_POS	Standard	3	2548	2-hydroxy-4-methoxybenzophenone__SWATH-only (MS1)	229.086	N/A	FALSE
	20231025_SRM1958_SpkdCal30_MRMSWATH_POS	Standard	9	139800	2-hydroxy-4-methoxybenzophenone_MRM+SWATH (MS2)	229.09	151.039	TRUE
	20231025_SRM1958_SpkdCal30_SWATH_POS	Standard	9	7963	2-hydroxy-4-methoxybenzophenone__SWATH-only (MS1)	229.086	N/A	FALSE
	20231025_SRM1958_SpkdCal100_MRMSWATH_POS	Standard	30	521500	2-hydroxy-4-methoxybenzophenone_MRM+SWATH (MS2)	229.09	151.039	TRUE
	20231025_SRM1958_SpkdCal100_SWATH_POS	Standard	30	29320	2-hydroxy-4-methoxybenzophenone__SWATH-only (MS1)	229.086	N/A	FALSE
					SWATH-Only			MRM-HR + SWATH
	SRM 1958	Calculated concentrations
	Acetaminophen (APAP)	Replicate 1	Replicate 2	Replicate 3	Average	SD	RSD	Average blank concentration	Average concentration SRM (blank subtracted)	Corrected to sample preparation dilution (ng/mL)
	MRM - HR + SWATH	1.56	1.72	1.79	1.69	0.117898	0.0697623	ND	1.69	8.45
	SWATH-Only	1.47	1.65	1.69	1.60333	0.117189	0.073091	ND	1.60333	8.01667
	Sample Name	Sample Type	Actual Concentration	Area	Component Name	Precursor Mass	Fragment Mass	Used
	20231025_ProcessBlank2_Rep1_MRMSWATH_POS	Blank	N/A	N/A	Acetaminophen_MRM+SWATH (MS2)	152.07	110.061	FALSE
	20231025_ProcessBlank2_Rep1_SWATH_POS	Blank	N/A	N/A	Acetaminophen__SWATH-only (MS1)	152.071	N/A	FALSE
	20231025_ProcessBlank3_Rep1_MRMSWATH_POS	Blank	N/A	N/A	Acetaminophen_MRM+SWATH (MS2)	152.07	110.061	FALSE
	20231025_ProcessBlank3_Rep1_SWATH_POS	Blank	N/A	N/A	Acetaminophen__SWATH-only (MS1)	152.071	N/A	FALSE
	20231025_ProcessBlank4_Rep1_MRMSWATH_POS	Blank	N/A	N/A	Acetaminophen_MRM+SWATH (MS2)	152.07	110.061	FALSE
	20231025_ProcessBlank4_Rep1_SWATH_POS	Blank	N/A	N/A	Acetaminophen__SWATH-only (MS1)	152.071	N/A	FALSE
	20231025_SRM1958_NotSpkd1_MRMSWATH_POS	Standard	0	26600	Acetaminophen_MRM+SWATH (MS2)	152.07	110.061	FALSE
	20231025_SRM1958_NotSpkd1_SWATH_POS	Standard	0	1373	Acetaminophen__SWATH-only (MS1)	152.071	N/A	FALSE
	20231025_SRM1958_NotSpkd2_MRMSWATH_POS	Standard	0	29270	Acetaminophen_MRM+SWATH (MS2)	152.07	110.061	FALSE
	20231025_SRM1958_NotSpkd2_SWATH_POS	Standard	0	1539	Acetaminophen__SWATH-only (MS1)	152.071	N/A	FALSE
	20231025_SRM1958_NotSpkd3_MRMSWATH_POS	Standard	0	30530	Acetaminophen_MRM+SWATH (MS2)	152.07	110.061	FALSE
	20231025_SRM1958_NotSpkd3_SWATH_POS	Standard	0	1568	Acetaminophen__SWATH-only (MS1)	152.071	N/A	FALSE
	20231025_SRM1958_SpkdCal01_MRMSWATH_POS	Standard	0.5	41980	Acetaminophen_MRM+SWATH (MS2)	152.07	110.061	TRUE
	20231025_SRM1958_SpkdCal01_SWATH_POS	Standard	0.5	2189	Acetaminophen__SWATH-only (MS1)	152.071	N/A	TRUE
	20231025_SRM1958_SpkdCal1_MRMSWATH_POS	Standard	5	140600	Acetaminophen_MRM+SWATH (MS2)	152.07	110.061	TRUE
	20231025_SRM1958_SpkdCal1_SWATH_POS	Standard	5	7410	Acetaminophen__SWATH-only (MS1)	152.071	N/A	TRUE
	20231025_SRM1958_SpkdCal3_MRMSWATH_POS	Standard	15	336600	Acetaminophen_MRM+SWATH (MS2)	152.07	110.061	TRUE
	20231025_SRM1958_SpkdCal3_SWATH_POS	Standard	15	20610	Acetaminophen__SWATH-only (MS1)	152.071	N/A	TRUE
	20231025_SRM1958_SpkdCal10_MRMSWATH_POS	Standard	50	1153000	Acetaminophen_MRM+SWATH (MS2)	152.07	110.061	TRUE
	20231025_SRM1958_SpkdCal10_SWATH_POS	Standard	50	56770	Acetaminophen__SWATH-only (MS1)	152.071	N/A	TRUE
	20231025_SRM1958_SpkdCal30_MRMSWATH_POS	Standard	150	2919000	Acetaminophen_MRM+SWATH (MS2)	152.07	110.061	TRUE
	20231025_SRM1958_SpkdCal30_SWATH_POS	Standard	150	162500	Acetaminophen__SWATH-only (MS1)	152.071	N/A	TRUE
	20231025_SRM1958_SpkdCal100_MRMSWATH_POS	Standard	500	7847000	Acetaminophen_MRM+SWATH (MS2)	152.07	110.061	TRUE
	20231025_SRM1958_SpkdCal100_SWATH_POS	Standard	500	429700	Acetaminophen__SWATH-only (MS1)	152.071	N/A	TRUE
					SWATH-Only			MRM-HR + SWATH
	SRM 1958	Calculated concentrations
	Benzyl Butyl Phtalate (BenzButPht)	Replicate 1	Replicate 2	Replicate 3	Average	SD	RSD	Average blank concentration	Average concentration SRM (blank subtracted)	Corrected to sample preparation dilution (ng/mL)
	MRM - HR + SWATH	0.1	0.11	0.13	0.113333	0.0152753	0.134782	ND	0.113333	0.566667
	SWATH-Only	ND	ND	ND	ND	ND	ND	ND	ND	ND
	Sample Name	Sample Type	Actual Concentration	Area	Component Name	Precursor Mass	Fragment Mass	Used
	20231025_ProcessBlank2_Rep1_MRMSWATH_POS	Blank	N/A	N/A	Benzyl Butyl Phthalate_MRM+SWATH (MS2)	313.14	91.054	FALSE
	20231025_ProcessBlank2_Rep1_SWATH_POS	Blank	N/A	N/A	Benzyl Butyl Phthalate__SWATH-only (MS1)	313.14	N/A	FALSE
	20231025_ProcessBlank3_Rep1_MRMSWATH_POS	Blank	N/A	N/A	Benzyl Butyl Phthalate_MRM+SWATH (MS2)	313.14	91.054	FALSE
	20231025_ProcessBlank3_Rep1_SWATH_POS	Blank	N/A	N/A	Benzyl Butyl Phthalate__SWATH-only (MS1)	313.14	N/A	FALSE
	20231025_ProcessBlank4_Rep1_MRMSWATH_POS	Blank	N/A	N/A	Benzyl Butyl Phthalate_MRM+SWATH (MS2)	313.14	91.054	FALSE
	20231025_ProcessBlank4_Rep1_SWATH_POS	Blank	N/A	N/A	Benzyl Butyl Phthalate__SWATH-only (MS1)	313.14	N/A	FALSE
	20231025_SRM1958_NotSpkd1_MRMSWATH_POS	Standard	0	449.6	Benzyl Butyl Phthalate_MRM+SWATH (MS2)	313.14	91.054	FALSE
	20231025_SRM1958_NotSpkd1_SWATH_POS	Standard	0	N/A	Benzyl Butyl Phthalate__SWATH-only (MS1)	313.14	N/A	FALSE
	20231025_SRM1958_NotSpkd2_MRMSWATH_POS	Standard	0	513	Benzyl Butyl Phthalate_MRM+SWATH (MS2)	313.14	91.054	FALSE
	20231025_SRM1958_NotSpkd2_SWATH_POS	Standard	0	N/A	Benzyl Butyl Phthalate__SWATH-only (MS1)	313.14	N/A	FALSE
	20231025_SRM1958_NotSpkd3_MRMSWATH_POS	Standard	0	597.7	Benzyl Butyl Phthalate_MRM+SWATH (MS2)	313.14	91.054	FALSE
	20231025_SRM1958_NotSpkd3_SWATH_POS	Standard	0	N/A	Benzyl Butyl Phthalate__SWATH-only (MS1)	313.14	N/A	FALSE
	20231025_SRM1958_SpkdCal01_MRMSWATH_POS	Standard	0.03	359.5	Benzyl Butyl Phthalate_MRM+SWATH (MS2)	313.14	91.054	FALSE
	20231025_SRM1958_SpkdCal01_SWATH_POS	Standard	0.03	197.6	Benzyl Butyl Phthalate__SWATH-only (MS1)	313.14	N/A	FALSE
	20231025_SRM1958_SpkdCal1_MRMSWATH_POS	Standard	0.25	909.1	Benzyl Butyl Phthalate_MRM+SWATH (MS2)	313.14	91.054	TRUE
	20231025_SRM1958_SpkdCal1_SWATH_POS	Standard	0.25	222.3	Benzyl Butyl Phthalate__SWATH-only (MS1)	313.14	N/A	FALSE
	20231025_SRM1958_SpkdCal3_MRMSWATH_POS	Standard	0.75	759.9	Benzyl Butyl Phthalate_MRM+SWATH (MS2)	313.14	91.054	TRUE
	20231025_SRM1958_SpkdCal3_SWATH_POS	Standard	0.75	N/A	Benzyl Butyl Phthalate__SWATH-only (MS1)	313.14	N/A	FALSE
	20231025_SRM1958_SpkdCal10_MRMSWATH_POS	Standard	2.5	6260	Benzyl Butyl Phthalate_MRM+SWATH (MS2)	313.14	91.054	TRUE
	20231025_SRM1958_SpkdCal10_SWATH_POS	Standard	2.5	2059	Benzyl Butyl Phthalate__SWATH-only (MS1)	313.14	N/A	FALSE
	20231025_SRM1958_SpkdCal30_MRMSWATH_POS	Standard	7.5	23680	Benzyl Butyl Phthalate_MRM+SWATH (MS2)	313.14	91.054	TRUE
	20231025_SRM1958_SpkdCal30_SWATH_POS	Standard	7.5	6413	Benzyl Butyl Phthalate__SWATH-only (MS1)	313.14	N/A	FALSE
	20231025_SRM1958_SpkdCal100_MRMSWATH_POS	Standard	25	133000	Benzyl Butyl Phthalate_MRM+SWATH (MS2)	313.14	91.054	TRUE
	20231025_SRM1958_SpkdCal100_SWATH_POS	Standard	25	30480	Benzyl Butyl Phthalate__SWATH-only (MS1)	313.14	N/A	FALSE
					SWATH-Only			MRM-HR + SWATH
	SRM 1958	Calculated concentrations
	Cotinine	Replicate 1	Replicate 2	Replicate 3	Average	SD	RSD	Average blank concentration	Average concentration SRM (blank subtracted)	Corrected to sample preparation dilution (ng/mL)
	MRM - HR + SWATH	0.89	1	0.94	0.943333	0.0550757	0.0583841	ND	0.943333	4.71667
	SWATH-Only	0.99	0.83	0.84	0.886667	0.0896289	0.101085	ND	0.886667	4.43333
	Sample Name	Sample Type	Actual Concentration	Area	Component Name	Precursor Mass	Fragment Mass	Used
	20231025_ProcessBlank2_Rep1_MRMSWATH_POS	Blank	N/A	N/A	Cotinine_MRM+SWATH (MS2)	177.1	80.049	FALSE
	20231025_ProcessBlank2_Rep1_SWATH_POS	Blank	N/A	N/A	Cotinine__SWATH-only (MS1)	177.1	N/A	FALSE
	20231025_ProcessBlank3_Rep1_MRMSWATH_POS	Blank	N/A	N/A	Cotinine_MRM+SWATH (MS2)	177.1	80.049	FALSE
	20231025_ProcessBlank3_Rep1_SWATH_POS	Blank	N/A	N/A	Cotinine__SWATH-only (MS1)	177.1	N/A	FALSE
	20231025_ProcessBlank4_Rep1_MRMSWATH_POS	Blank	N/A	NA	Cotinine_MRM+SWATH (MS2)	177.1	80.049	FALSE
	20231025_ProcessBlank4_Rep1_SWATH_POS	Blank	N/A	N/A	Cotinine__SWATH-only (MS1)	177.1	N/A	FALSE
	20231025_SRM1958_NotSpkd1_MRMSWATH_POS	Standard	0	85530	Cotinine_MRM+SWATH (MS2)	177.1	80.049	FALSE
	20231025_SRM1958_NotSpkd1_SWATH_POS	Standard	0	6396	Cotinine__SWATH-only (MS1)	177.1	N/A	FALSE
	20231025_SRM1958_NotSpkd2_MRMSWATH_POS	Standard	0	95160	Cotinine_MRM+SWATH (MS2)	177.1	80.049	FALSE
	20231025_SRM1958_NotSpkd2_SWATH_POS	Standard	0	5500	Cotinine__SWATH-only (MS1)	177.1	N/A	FALSE
	20231025_SRM1958_NotSpkd3_MRMSWATH_POS	Standard	0	90420	Cotinine_MRM+SWATH (MS2)	177.1	80.049	FALSE
	20231025_SRM1958_NotSpkd3_SWATH_POS	Standard	0	5566	Cotinine__SWATH-only (MS1)	177.1	N/A	FALSE
	20231025_SRM1958_SpkdCal01_MRMSWATH_POS	Standard	0.02	88750	Cotinine_MRM+SWATH (MS2)	177.1	80.049	FALSE
	20231025_SRM1958_SpkdCal01_SWATH_POS	Standard	0.02	7150	Cotinine__SWATH-only (MS1)	177.1	N/A	TRUE
	20231025_SRM1958_SpkdCal1_MRMSWATH_POS	Standard	0.15	98500	Cotinine_MRM+SWATH (MS2)	177.1	80.049	FALSE
	20231025_SRM1958_SpkdCal1_SWATH_POS	Standard	0.15	7506	Cotinine__SWATH-only (MS1)	177.1	N/A	TRUE
	20231025_SRM1958_SpkdCal3_MRMSWATH_POS	Standard	0.45	129500	Cotinine_MRM+SWATH (MS2)	177.1	80.049	TRUE
	20231025_SRM1958_SpkdCal3_SWATH_POS	Standard	0.45	9359	Cotinine__SWATH-only (MS1)	177.1	N/A	TRUE
	20231025_SRM1958_SpkdCal10_MRMSWATH_POS	Standard	1.5	231800	Cotinine_MRM+SWATH (MS2)	177.1	80.049	TRUE
	20231025_SRM1958_SpkdCal10_SWATH_POS	Standard	1.5	14640	Cotinine__SWATH-only (MS1)	177.1	N/A	TRUE
	20231025_SRM1958_SpkdCal30_MRMSWATH_POS	Standard	4.5	543300	Cotinine_MRM+SWATH (MS2)	177.1	80.049	TRUE
	20231025_SRM1958_SpkdCal30_SWATH_POS	Standard	4.5	34710	Cotinine__SWATH-only (MS1)	177.1	N/A	TRUE
	20231025_SRM1958_SpkdCal100_MRMSWATH_POS	Standard	15	1510000	Cotinine_MRM+SWATH (MS2)	177.1	80.049	TRUE
	20231025_SRM1958_SpkdCal100_SWATH_POS	Standard	15	103400	Cotinine__SWATH-only (MS1)	177.1	N/A	TRUE
					SWATH-Only			MRM-HR + SWATH
	SRM 1958	Calculated concentrations
	Metribuzin	Replicate 1	Replicate 2	Replicate 3	Average	SD	RSD	Average blank concentration	Average concentration SRM (blank subtracted)	Corrected to sample preparation dilution (ng/mL)
	MRM - HR + SWATH	0.031	0.028	0.043	0.034	0.00793725	0.233449	ND	0.03	0.15
	SWATH-Only	ND	ND	ND	ND	ND	ND	ND	ND	ND
	Sample Name	Sample Type	Actual Concentration	Area	Component Name	Precursor Mass	Fragment Mass	Used
	20231025_SRM1958_SpkdCal100_MRMSWATH_POS	Standard	40	720800	Metribuzin_MRM+SWATH (MS2)	215.1	187.101	TRUE
	20231025_SRM1958_SpkdCal100_SWATH_POS	Standard	40	218500	Metribuzin__SWATH-only (MS1)	215.1	N/A	TRUE
	20231025_SRM1958_SpkdCal30_SWATH_POS	Standard	12	67330	Metribuzin__SWATH-only (MS1)	215.1	N/A	TRUE
	20231025_SRM1958_SpkdCal30_MRMSWATH_POS	Standard	12	225500	Metribuzin_MRM+SWATH (MS2)	215.1	187.101	TRUE
	20231025_SRM1958_SpkdCal10_SWATH_POS	Standard	4	21690	Metribuzin__SWATH-only (MS1)	215.1	N/A	TRUE
	20231025_SRM1958_SpkdCal10_MRMSWATH_POS	Standard	4	84040	Metribuzin_MRM+SWATH (MS2)	215.1	187.101	TRUE
	20231025_SRM1958_SpkdCal3_SWATH_POS	Standard	1.2	7009	Metribuzin__SWATH-only (MS1)	215.1	N/A	TRUE
	20231025_SRM1958_SpkdCal3_MRMSWATH_POS	Standard	1.2	22590	Metribuzin_MRM+SWATH (MS2)	215.1	187.101	TRUE
	20231025_SRM1958_SpkdCal1_SWATH_POS	Standard	0.4	1945	Metribuzin__SWATH-only (MS1)	215.1	N/A	TRUE
	20231025_SRM1958_SpkdCal1_MRMSWATH_POS	Standard	0.4	7029	Metribuzin_MRM+SWATH (MS2)	215.1	187.101	TRUE
	20231025_SRM1958_SpkdCal01_SWATH_POS	Standard	0.04	N/A	Metribuzin__SWATH-only (MS1)	215.1	N/A	FALSE
	20231025_SRM1958_SpkdCal01_MRMSWATH_POS	Standard	0.04	1258	Metribuzin_MRM+SWATH (MS2)	215.1	187.101	TRUE
	20231025_SRM1958_NotSpkd3_SWATH_POS	Standard	0	N/A	Metribuzin__SWATH-only (MS1)	215.1	N/A	FALSE
	20231025_SRM1958_NotSpkd3_MRMSWATH_POS	Standard	0	790.6	Metribuzin_MRM+SWATH (MS2)	215.1	187.101	FALSE
	20231025_SRM1958_NotSpkd2_SWATH_POS	Standard	0	N/A	Metribuzin__SWATH-only (MS1)	215.1	N/A	FALSE
	20231025_SRM1958_NotSpkd2_MRMSWATH_POS	Standard	0	519.7	Metribuzin_MRM+SWATH (MS2)	215.1	187.101	FALSE
	20231025_SRM1958_NotSpkd1_SWATH_POS	Standard	0	N/A	Metribuzin__SWATH-only (MS1)	215.1	N/A	FALSE
	20231025_SRM1958_NotSpkd1_MRMSWATH_POS	Standard	0	571.5	Metribuzin_MRM+SWATH (MS2)	215.1	187.101	FALSE
	20231025_ProcessBlank2_Rep1_MRMSWATH_POS	Blank	N/A	N/A	Metribuzin_MRM+SWATH (MS2)	215.1	187.101	FALSE
	20231025_ProcessBlank2_Rep1_SWATH_POS	Blank	N/A	N/A	Metribuzin__SWATH-only (MS1)	215.1	N/A	FALSE
	20231025_ProcessBlank3_Rep1_MRMSWATH_POS	Blank	N/A	N/A	Metribuzin_MRM+SWATH (MS2)	215.1	187.101	FALSE
	20231025_ProcessBlank3_Rep1_SWATH_POS	Blank	N/A	N/A	Metribuzin__SWATH-only (MS1)	215.1	N/A	FALSE
	20231025_ProcessBlank4_Rep1_MRMSWATH_POS	Blank	N/A	N/A	Metribuzin_MRM+SWATH (MS2)	215.1	187.101	FALSE
	20231025_ProcessBlank4_Rep1_SWATH_POS	Blank	N/A	N/A	Metribuzin__SWATH-only (MS1)	215.1	N/A	FALSE
					SWATH-Only			MRM-HR + SWATH
	SRM 1958	Calculated concentrations
	Trans-3-hydroxy-cotinine	Replicate 1	Replicate 2	Replicate 3	Average	SD	RSD	Average blank concentration	Average concentration SRM (blank subtracted)	Corrected to sample preparation dilution (ng/mL)
	MRM - HR + SWATH	0.29	0.31	0.32	0.306667	0.0152753	0.0498106	ND	0.306667	1.53333
	SWATH-Only	0.38	0.36	0.4	0.38	0.02	0.0526316	ND	0.38	1.9
	Sample Name	Sample Type	Actual Concentration	Area	Component Name	Precursor Mass	Fragment Mass	Used
	20231025_SRM1958_SpkdCal100_MRMSWATH_POS	Standard	5	157700	Trans-3-hydroxy-cotinine. Trans-3-hydroxy cotinine_MRM+SWATH (MS2)	193.1	80.049	TRUE
	20231025_SRM1958_SpkdCal100_SWATH_POS	Standard	5	14140	Trans-3-hydroxy-cotinine. Trans-3-hydroxy cotinine__SWATH-only (MS1)	193.1	N/A	TRUE
	20231025_SRM1958_SpkdCal30_SWATH_POS	Standard	1.5	5281	Trans-3-hydroxy-cotinine. Trans-3-hydroxy cotinine__SWATH-only (MS1)	193.1	N/A	TRUE
	20231025_SRM1958_SpkdCal30_MRMSWATH_POS	Standard	1.5	55320	Trans-3-hydroxy-cotinine. Trans-3-hydroxy cotinine_MRM+SWATH (MS2)	193.1	80.049	TRUE
	20231025_SRM1958_SpkdCal10_SWATH_POS	Standard	0.5	2394	Trans-3-hydroxy-cotinine. Trans-3-hydroxy cotinine__SWATH-only (MS1)	193.1	N/A	TRUE
	20231025_SRM1958_SpkdCal10_MRMSWATH_POS	Standard	0.5	25840	Trans-3-hydroxy-cotinine. Trans-3-hydroxy cotinine_MRM+SWATH (MS2)	193.1	80.049	TRUE
	20231025_SRM1958_SpkdCal3_SWATH_POS	Standard	0.15	1267	Trans-3-hydroxy-cotinine. Trans-3-hydroxy cotinine__SWATH-only (MS1)	193.1	N/A	TRUE
	20231025_SRM1958_SpkdCal3_MRMSWATH_POS	Standard	0.15	11970	Trans-3-hydroxy-cotinine. Trans-3-hydroxy cotinine_MRM+SWATH (MS2)	193.1	80.049	TRUE
	20231025_SRM1958_SpkdCal1_SWATH_POS	Standard	0.05	1194	Trans-3-hydroxy-cotinine. Trans-3-hydroxy cotinine__SWATH-only (MS1)	193.1	N/A	TRUE
	20231025_SRM1958_SpkdCal1_MRMSWATH_POS	Standard	0.05	10880	Trans-3-hydroxy-cotinine. Trans-3-hydroxy cotinine_MRM+SWATH (MS2)	193.1	80.049	TRUE
	20231025_SRM1958_SpkdCal01_SWATH_POS	Standard	0.01	958.1	Trans-3-hydroxy-cotinine. Trans-3-hydroxy cotinine__SWATH-only (MS1)	193.1	N/A	TRUE
	20231025_SRM1958_SpkdCal01_MRMSWATH_POS	Standard	0.01	9273	Trans-3-hydroxy-cotinine. Trans-3-hydroxy cotinine_MRM+SWATH (MS2)	193.1	80.049	TRUE
	20231025_SRM1958_NotSpkd3_SWATH_POS	Standard	0	1056	Trans-3-hydroxy-cotinine. Trans-3-hydroxy cotinine__SWATH-only (MS1)	193.1	N/A	FALSE
	20231025_SRM1958_NotSpkd3_MRMSWATH_POS	Standard	0	9539	Trans-3-hydroxy-cotinine. Trans-3-hydroxy cotinine_MRM+SWATH (MS2)	193.1	80.049	FALSE
	20231025_SRM1958_NotSpkd2_SWATH_POS	Standard	0	965.3	Trans-3-hydroxy-cotinine. Trans-3-hydroxy cotinine__SWATH-only (MS1)	193.1	N/A	FALSE
	20231025_SRM1958_NotSpkd2_MRMSWATH_POS	Standard	0	9167	Trans-3-hydroxy-cotinine. Trans-3-hydroxy cotinine_MRM+SWATH (MS2)	193.1	80.049	FALSE
	20231025_SRM1958_NotSpkd1_SWATH_POS	Standard	0	1006	Trans-3-hydroxy-cotinine. Trans-3-hydroxy cotinine__SWATH-only (MS1)	193.1	N/A	FALSE
	20231025_SRM1958_NotSpkd1_MRMSWATH_POS	Standard	0	8689	Trans-3-hydroxy-cotinine. Trans-3-hydroxy cotinine_MRM+SWATH (MS2)	193.1	80.049	FALSE
	20231025_ProcessBlank2_Rep1_MRMSWATH_POS	Blank	N/A	N/A	Trans-3-hydroxy-cotinine. Trans-3-hydroxy cotinine_MRM+SWATH (MS2)	193.1	80.049	FALSE
	20231025_ProcessBlank2_Rep1_SWATH_POS	Blank	N/A	N/A	Trans-3-hydroxy-cotinine. Trans-3-hydroxy cotinine__SWATH-only (MS1)	193.1	N/A	FALSE
	20231025_ProcessBlank3_Rep1_MRMSWATH_POS	Blank	N/A	N/A	Trans-3-hydroxy-cotinine. Trans-3-hydroxy cotinine_MRM+SWATH (MS2)	193.1	80.049	FALSE
	20231025_ProcessBlank3_Rep1_SWATH_POS	Blank	N/A	N/A	Trans-3-hydroxy-cotinine. Trans-3-hydroxy cotinine__SWATH-only (MS1)	193.1	N/A	FALSE
	20231025_ProcessBlank4_Rep1_MRMSWATH_POS	Blank	N/A	N/A	Trans-3-hydroxy-cotinine. Trans-3-hydroxy cotinine_MRM+SWATH (MS2)	193.1	80.049	FALSE
	20231025_ProcessBlank4_Rep1_SWATH_POS	Blank	N/A	N/A	Trans-3-hydroxy-cotinine. Trans-3-hydroxy cotinine__SWATH-only (MS1)	193.1	N/A	FALSE
					SWATH-Only			MRM-HR + SWATH
	SRM 1950
	SRM 1950	Calculated concentrations
	2-hydroxy-4-methoxybenzophenone (BP-3)	Replicate 1	Replicate 2	Replicate 3	Average	SD	RSD	Average blank concentration	Average concentration SRM (blank subtracted)	Corrected to sample preparation dilution (ng/mL)
	MRM - HR + SWATH	0.06	0.07	0.06	0.0633333	0.0057735	0.0911606	ND	0.0633333	0.316667
	SWATH-Only	ND	ND	ND	ND	ND	ND	ND	ND	ND
	Sample Name	Sample Type	Actual Concentration	Area	Component Name	Precursor Mass	Fragment Mass	Used
	20231025_ProcessBlank2_Rep1_MRMSWATH_POS	Unknown	N/A	N/A	2-hydroxy-4-methoxybenzophenone_MRM+SWATH (MS2)	229.09	151.039	FALSE
	20231025_ProcessBlank2_Rep1_SWATH_POS	Unknown	N/A	N/A	2-hydroxy-4-methoxybenzophenone__SWATH-only (MS1)	229.086	N/A	FALSE
	20231025_ProcessBlank3_Rep1_MRMSWATH_POS	Unknown	N/A	N/A	2-hydroxy-4-methoxybenzophenone_MRM+SWATH (MS2)	229.09	151.039	FALSE
	20231025_ProcessBlank3_Rep1_SWATH_POS	Unknown	N/A	N/A	2-hydroxy-4-methoxybenzophenone__SWATH-only (MS1)	229.086	N/A	FALSE
	20231025_ProcessBlank4_Rep1_MRMSWATH_POS	Unknown	N/A	N/A	2-hydroxy-4-methoxybenzophenone_MRM+SWATH (MS2)	229.09	151.039	FALSE
	20231025_ProcessBlank4_Rep1_SWATH_POS	Unknown	N/A	N/A	2-hydroxy-4-methoxybenzophenone__SWATH-only (MS1)	229.086	N/A	FALSE
	20231025_SRM1950_NotSpkd1_MRMSWATH_POS	Standard	0	766.1	2-hydroxy-4-methoxybenzophenone_MRM+SWATH (MS2)	229.09	151.039	FALSE
	20231025_SRM1950_NotSpkd1_SWATH_POS	Standard	0	N/A	2-hydroxy-4-methoxybenzophenone__SWATH-only (MS1)	229.086	N/A	FALSE
	20231025_SRM1950_NotSpkd2_MRMSWATH_POS	Standard	0	904.5	2-hydroxy-4-methoxybenzophenone_MRM+SWATH (MS2)	229.09	151.039	FALSE
	20231025_SRM1950_NotSpkd2_SWATH_POS	Standard	0	N/A	2-hydroxy-4-methoxybenzophenone__SWATH-only (MS1)	229.086	N/A	FALSE
	20231025_SRM1950_NotSpkd3_MRMSWATH_POS	Standard	0	802.7	2-hydroxy-4-methoxybenzophenone_MRM+SWATH (MS2)	229.09	151.039	FALSE
	20231025_SRM1950_NotSpkd3_SWATH_POS	Standard	0	N/A	2-hydroxy-4-methoxybenzophenone__SWATH-only (MS1)	229.086	N/A	FALSE
	20231025_SRM1950_SpkdCal01_MRMSWATH_POS	Standard	0.03	1350	2-hydroxy-4-methoxybenzophenone_MRM+SWATH (MS2)	229.09	151.039	FALSE
	20231025_SRM1950_SpkdCal01_SWATH_POS	Standard	0.03	N/A	2-hydroxy-4-methoxybenzophenone__SWATH-only (MS1)	229.086	N/A	FALSE
	20231025_SRM1950_SpkdCal1_MRMSWATH_POS	Standard	0.3	813.5	2-hydroxy-4-methoxybenzophenone_MRM+SWATH (MS2)	229.09	151.039	FALSE
	20231025_SRM1950_SpkdCal1_SWATH_POS	Standard	0.3	N/A	2-hydroxy-4-methoxybenzophenone__SWATH-only (MS1)	229.086	N/A	FALSE
	20231025_SRM1950_SpkdCal3_MRMSWATH_POS	Standard	0.9	10630	2-hydroxy-4-methoxybenzophenone_MRM+SWATH (MS2)	229.09	151.039	TRUE
	20231025_SRM1950_SpkdCal3_SWATH_POS	Standard	0.9	456.5	2-hydroxy-4-methoxybenzophenone__SWATH-only (MS1)	229.086	N/A	TRUE
	20231025_SRM1950_SpkdCal10_MRMSWATH_POS	Standard	3	45910	2-hydroxy-4-methoxybenzophenone_MRM+SWATH (MS2)	229.09	151.039	TRUE
	20231025_SRM1950_SpkdCal10_SWATH_POS	Standard	3	2753	2-hydroxy-4-methoxybenzophenone__SWATH-only (MS1)	229.086	N/A	TRUE
	20231025_SRM1950_SpkdCal30_MRMSWATH_POS	Standard	9	129800	2-hydroxy-4-methoxybenzophenone_MRM+SWATH (MS2)	229.09	151.039	TRUE
	20231025_SRM1950_SpkdCal30_SWATH_POS	Standard	9	7934	2-hydroxy-4-methoxybenzophenone__SWATH-only (MS1)	229.086	N/A	TRUE
	20231025_SRM1950_SpkdCal100_MRMSWATH_POS	Standard	30	354200	2-hydroxy-4-methoxybenzophenone_MRM+SWATH (MS2)	229.09	151.039	TRUE
	20231025_SRM1950_SpkdCal100_SWATH_POS	Standard	30	20310	2-hydroxy-4-methoxybenzophenone__SWATH-only (MS1)	229.086	N/A	TRUE
					SWATH-Only			MRM-HR + SWATH
	SRM 1950	Calculated concentrations
	Acetaminophen	Replicate 1	Replicate 2	Replicate 3	Average	SD	RSD	Average blank concentration	Average concentration SRM (blank subtracted)	Corrected to sample preparation dilution (ng/mL)
	MRM - HR + SWATH	105	107	112	108	3.60555	0.0333847	ND	108	540
	SWATH-Only	89	90	88	89	1	0.011236	ND	89	445
	Sample Name	Sample Type	Actual Concentration	Area	Component Name	Precursor Mass	Fragment Mass	Used
	20231025_ProcessBlank2_Rep1_MRMSWATH_POS	Unknown	N/A	N/A	Acetaminophen_MRM+SWATH (MS2)	152.07	110.061	FALSE
	20231025_ProcessBlank2_Rep1_SWATH_POS	Unknown	N/A	N/A	Acetaminophen__SWATH-only (MS1)	152.071	N/A	FALSE
	20231025_ProcessBlank3_Rep1_MRMSWATH_POS	Unknown	N/A	N/A	Acetaminophen_MRM+SWATH (MS2)	152.07	110.061	FALSE
	20231025_ProcessBlank3_Rep1_SWATH_POS	Unknown	N/A	N/A	Acetaminophen__SWATH-only (MS1)	152.071	N/A	FALSE
	20231025_ProcessBlank4_Rep1_MRMSWATH_POS	Unknown	N/A	N/A	Acetaminophen_MRM+SWATH (MS2)	152.07	110.061	FALSE
	20231025_ProcessBlank4_Rep1_SWATH_POS	Unknown	N/A	N/A	Acetaminophen__SWATH-only (MS1)	152.071	N/A	FALSE
	20231025_SRM1950_NotSpkd1_MRMSWATH_POS	Standard	0	1375000	Acetaminophen_MRM+SWATH (MS2)	152.07	110.061	FALSE
	20231025_SRM1950_NotSpkd1_SWATH_POS	Standard	0	72750	Acetaminophen__SWATH-only (MS1)	152.071	N/A	FALSE
	20231025_SRM1950_NotSpkd2_MRMSWATH_POS	Standard	0	1390000	Acetaminophen_MRM+SWATH (MS2)	152.07	110.061	FALSE
	20231025_SRM1950_NotSpkd2_SWATH_POS	Standard	0	73350	Acetaminophen__SWATH-only (MS1)	152.071	N/A	FALSE
	20231025_SRM1950_NotSpkd3_MRMSWATH_POS	Standard	0	1423000	Acetaminophen_MRM+SWATH (MS2)	152.07	110.061	FALSE
	20231025_SRM1950_NotSpkd3_SWATH_POS	Standard	0	72310	Acetaminophen__SWATH-only (MS1)	152.071	N/A	FALSE
	20231025_SRM1950_SpkdCal01_MRMSWATH_POS	Standard	0.5	1293000	Acetaminophen_MRM+SWATH (MS2)	152.07	110.061	TRUE
	20231025_SRM1950_SpkdCal01_SWATH_POS	Standard	0.5	71730	Acetaminophen__SWATH-only (MS1)	152.071	N/A	TRUE
	20231025_SRM1950_SpkdCal1_MRMSWATH_POS	Standard	5	1426000	Acetaminophen_MRM+SWATH (MS2)	152.07	110.061	TRUE
	20231025_SRM1950_SpkdCal1_SWATH_POS	Standard	5	71910	Acetaminophen__SWATH-only (MS1)	152.071	N/A	TRUE
	20231025_SRM1950_SpkdCal3_MRMSWATH_POS	Standard	15	1746000	Acetaminophen_MRM+SWATH (MS2)	152.07	110.061	TRUE
	20231025_SRM1950_SpkdCal3_SWATH_POS	Standard	15	89250	Acetaminophen__SWATH-only (MS1)	152.071	N/A	TRUE
	20231025_SRM1950_SpkdCal10_MRMSWATH_POS	Standard	50	2289000	Acetaminophen_MRM+SWATH (MS2)	152.07	110.061	TRUE
	20231025_SRM1950_SpkdCal10_SWATH_POS	Standard	50	136400	Acetaminophen__SWATH-only (MS1)	152.071	N/A	TRUE
	20231025_SRM1950_SpkdCal30_MRMSWATH_POS	Standard	150	N/A	Acetaminophen_MRM+SWATH (MS2)	152.07	110.061	FALSE
	20231025_SRM1950_SpkdCal30_SWATH_POS	Standard	150	230900	Acetaminophen__SWATH-only (MS1)	152.071	N/A	TRUE
	20231025_SRM1950_SpkdCal100_MRMSWATH_POS	Standard	500	7619000	Acetaminophen_MRM+SWATH (MS2)	152.07	110.061	TRUE
	20231025_SRM1950_SpkdCal100_SWATH_POS	Standard	500	426900	Acetaminophen__SWATH-only (MS1)	152.071	N/A	TRUE
					SWATH-Only			MRM-HR + SWATH
	SRM 1950	Calculated concentrations
	Benzyl Butyl Phthalate	Replicate 1	Replicate 2	Replicate 3	Average	SD	RSD	Average blank concentration	Average concentration SRM (blank subtracted)	Corrected to sample preparation dilution (ng/mL)
	MRM - HR + SWATH	0.14	0.13	0.21	0.16	0.043589	0.272431	ND	0.16	0.8
	SWATH-Only	ND	ND	ND	ND	ND	ND	ND	ND	ND
	Sample Name	Sample Type	Actual Concentration	Area	Component Name	Precursor Mass	Fragment Mass	Used
	20231025_ProcessBlank2_Rep1_MRMSWATH_POS	Unknown	N/A	N/A	Benzyl Butyl Phthalate_MRM+SWATH (MS2)	313.14	91.054	FALSE
	20231025_ProcessBlank2_Rep1_SWATH_POS	Unknown	N/A	N/A	Benzyl Butyl Phthalate__SWATH-only (MS1)	313.14	N/A	FALSE
	20231025_ProcessBlank3_Rep1_MRMSWATH_POS	Unknown	N/A	N/A	Benzyl Butyl Phthalate_MRM+SWATH (MS2)	313.14	91.054	FALSE
	20231025_ProcessBlank3_Rep1_SWATH_POS	Unknown	N/A	N/A	Benzyl Butyl Phthalate__SWATH-only (MS1)	313.14	N/A	FALSE
	20231025_ProcessBlank4_Rep1_MRMSWATH_POS	Unknown	N/A	N/A	Benzyl Butyl Phthalate_MRM+SWATH (MS2)	313.14	91.054	FALSE
	20231025_ProcessBlank4_Rep1_SWATH_POS	Unknown	N/A	N/A	Benzyl Butyl Phthalate__SWATH-only (MS1)	313.14	N/A	FALSE
	20231025_SRM1950_NotSpkd1_MRMSWATH_POS	Standard	0	391.7	Benzyl Butyl Phthalate_MRM+SWATH (MS2)	313.14	91.054	FALSE
	20231025_SRM1950_NotSpkd1_SWATH_POS	Standard	0	N/A	Benzyl Butyl Phthalate__SWATH-only (MS1)	313.14	N/A	FALSE
	20231025_SRM1950_NotSpkd2_MRMSWATH_POS	Standard	0	362	Benzyl Butyl Phthalate_MRM+SWATH (MS2)	313.14	91.054	FALSE
	20231025_SRM1950_NotSpkd2_SWATH_POS	Standard	0	N/A	Benzyl Butyl Phthalate__SWATH-only (MS1)	313.14	N/A	FALSE
	20231025_SRM1950_NotSpkd3_MRMSWATH_POS	Standard	0	576.3	Benzyl Butyl Phthalate_MRM+SWATH (MS2)	313.14	91.054	FALSE
	20231025_SRM1950_NotSpkd3_SWATH_POS	Standard	0	N/A	Benzyl Butyl Phthalate__SWATH-only (MS1)	313.14	N/A	FALSE
	20231025_SRM1950_SpkdCal01_MRMSWATH_POS	Standard	0	242.6	Benzyl Butyl Phthalate_MRM+SWATH (MS2)	313.14	91.054	FALSE
	20231025_SRM1950_SpkdCal01_SWATH_POS	Standard	0	N/A	Benzyl Butyl Phthalate__SWATH-only (MS1)	313.14	N/A	FALSE
	20231025_SRM1950_SpkdCal1_MRMSWATH_POS	Standard	0.25	N/A	Benzyl Butyl Phthalate_MRM+SWATH (MS2)	313.14	91.054	FALSE
	20231025_SRM1950_SpkdCal1_SWATH_POS	Standard	0.25	N/A	Benzyl Butyl Phthalate__SWATH-only (MS1)	313.14	N/A	FALSE
	20231025_SRM1950_SpkdCal3_MRMSWATH_POS	Standard	0.75	1232	Benzyl Butyl Phthalate_MRM+SWATH (MS2)	313.14	91.054	TRUE
	20231025_SRM1950_SpkdCal3_SWATH_POS	Standard	0.75	N/A	Benzyl Butyl Phthalate__SWATH-only (MS1)	313.14	N/A	FALSE
	20231025_SRM1950_SpkdCal10_MRMSWATH_POS	Standard	2.5	5193	Benzyl Butyl Phthalate_MRM+SWATH (MS2)	313.14	91.054	TRUE
	20231025_SRM1950_SpkdCal10_SWATH_POS	Standard	2.5	1169	Benzyl Butyl Phthalate__SWATH-only (MS1)	313.14	N/A	TRUE
	20231025_SRM1950_SpkdCal30_MRMSWATH_POS	Standard	7.5	19320	Benzyl Butyl Phthalate_MRM+SWATH (MS2)	313.14	91.054	TRUE
	20231025_SRM1950_SpkdCal30_SWATH_POS	Standard	7.5	5453	Benzyl Butyl Phthalate__SWATH-only (MS1)	313.14	N/A	TRUE
	20231025_SRM1950_SpkdCal100_MRMSWATH_POS	Standard	25	74260	Benzyl Butyl Phthalate_MRM+SWATH (MS2)	313.14	91.054	TRUE
	20231025_SRM1950_SpkdCal100_SWATH_POS	Standard	25	20700	Benzyl Butyl Phthalate__SWATH-only (MS1)	313.14	N/A	TRUE
					SWATH-Only			MRM-HR + SWATH
	SRM 1950	Calculated concentrations
	Cotinine	Replicate 1	Replicate 2	Replicate 3	Average	SD	RSD	Average blank concentration	Average concentration SRM (blank subtracted)	Corrected to sample preparation dilution (ng/mL)
	MRM - HR + SWATH	19.5	20.5	29	23	5.22015	0.226963	ND	23	115
	SWATH-Only	17.5	20.3	17.5	18.4333	1.61658	0.0876988	ND	18.4333	92.1667
	Sample Name	Sample Type	Actual Concentration	Area	Component Name	Precursor Mass	Fragment Mass	Used
	20231025_ProcessBlank2_Rep1_MRMSWATH_POS	Unknown	N/A	N/A	Cotinine_MRM+SWATH (MS2)	177.1	80.049	FALSE
	20231025_ProcessBlank2_Rep1_SWATH_POS	Unknown	N/A	N/A	Cotinine__SWATH-only (MS1)	177.1	N/A	FALSE
	20231025_ProcessBlank3_Rep1_MRMSWATH_POS	Unknown	N/A	N/A	Cotinine_MRM+SWATH (MS2)	177.1	80.049	FALSE
	20231025_ProcessBlank3_Rep1_SWATH_POS	Unknown	N/A	N/A	Cotinine__SWATH-only (MS1)	177.1	N/A	FALSE
	20231025_ProcessBlank4_Rep1_MRMSWATH_POS	Unknown	N/A	N/A	Cotinine_MRM+SWATH (MS2)	177.1	80.049	FALSE
	20231025_ProcessBlank4_Rep1_SWATH_POS	Unknown	N/A	N/A	Cotinine__SWATH-only (MS1)	177.1	N/A	FALSE
	20231025_SRM1950_NotSpkd1_MRMSWATH_POS	Standard	0	1839000	Cotinine_MRM+SWATH (MS2)	177.1	80.049	FALSE
	20231025_SRM1950_NotSpkd1_SWATH_POS	Standard	0	122500	Cotinine__SWATH-only (MS1)	177.1	N/A	FALSE
	20231025_SRM1950_NotSpkd2_MRMSWATH_POS	Standard	0	1870000	Cotinine_MRM+SWATH (MS2)	177.1	80.049	FALSE
	20231025_SRM1950_NotSpkd2_SWATH_POS	Standard	0	128900	Cotinine__SWATH-only (MS1)	177.1	N/A	FALSE
	20231025_SRM1950_NotSpkd3_MRMSWATH_POS	Standard	0	2073000	Cotinine_MRM+SWATH (MS2)	177.1	80.049	FALSE
	20231025_SRM1950_NotSpkd3_SWATH_POS	Standard	0	122600	Cotinine__SWATH-only (MS1)	177.1	N/A	FALSE
	20231025_SRM1950_SpkdCal01_MRMSWATH_POS	Standard	0.02	1743000	Cotinine_MRM+SWATH (MS2)	177.1	80.049	FALSE
	20231025_SRM1950_SpkdCal01_SWATH_POS	Standard	0.02	123400	Cotinine__SWATH-only (MS1)	177.1	N/A	FALSE
	20231025_SRM1950_SpkdCal1_MRMSWATH_POS	Standard	0.15	2158000	Cotinine_MRM+SWATH (MS2)	177.1	80.049	FALSE
	20231025_SRM1950_SpkdCal1_SWATH_POS	Standard	0.15	136300	Cotinine__SWATH-only (MS1)	177.1	N/A	FALSE
	20231025_SRM1950_SpkdCal3_MRMSWATH_POS	Standard	0.45	2103000	Cotinine_MRM+SWATH (MS2)	177.1	80.049	FALSE
	20231025_SRM1950_SpkdCal3_SWATH_POS	Standard	0.45	141900	Cotinine__SWATH-only (MS1)	177.1	N/A	FALSE
	20231025_SRM1950_SpkdCal10_MRMSWATH_POS	Standard	1.5	2080000	Cotinine_MRM+SWATH (MS2)	177.1	80.049	TRUE
	20231025_SRM1950_SpkdCal10_SWATH_POS	Standard	1.5	141900	Cotinine__SWATH-only (MS1)	177.1	N/A	TRUE
	20231025_SRM1950_SpkdCal30_MRMSWATH_POS	Standard	4.5	2260000	Cotinine_MRM+SWATH (MS2)	177.1	80.049	TRUE
	20231025_SRM1950_SpkdCal30_SWATH_POS	Standard	4.5	168200	Cotinine__SWATH-only (MS1)	177.1	N/A	TRUE
	20231025_SRM1950_SpkdCal100_MRMSWATH_POS	Standard	15	3258000	Cotinine_MRM+SWATH (MS2)	177.1	80.049	TRUE
	20231025_SRM1950_SpkdCal100_SWATH_POS	Standard	15	213500	Cotinine__SWATH-only (MS1)	177.1	N/A	TRUE
					SWATH-Only			MRM-HR + SWATH
	SRM 1950	Calculated concentrations
	Metribuzin	Replicate 1	Replicate 2	Replicate 3	Average	SD	RSD	Average blank concentration	Average concentration SRM (blank subtracted)	Corrected to sample preparation dilution (ng/mL)
	MRM - HR + SWATH	0.05	0.043	0.045	0.046	0.00360555	0.0783815	ND	0.046	0.23
	SWATH-Only	ND	ND	ND	ND	ND	ND	ND	ND	ND
	Sample Name	Sample Type	Actual Concentration	Area	Component Name	Precursor Mass	Fragment Mass	Used
	20231025_ProcessBlank2_Rep1_MRMSWATH_POS	Unknown	N/A	N/A	Metribuzin_MRM+SWATH (MS2)	215.1	187.101	FALSE
	20231025_ProcessBlank2_Rep1_SWATH_POS	Unknown	N/A	N/A	Metribuzin__SWATH-only (MS1)	215.1	N/A	FALSE
	20231025_ProcessBlank3_Rep1_MRMSWATH_POS	Unknown	N/A	N/A	Metribuzin__SWATH-only (MS1)	215.1	187.101	FALSE
	20231025_ProcessBlank3_Rep1_SWATH_POS	Unknown	N/A	N/A	Metribuzin_MRM+SWATH (MS2)	215.1	N/A	FALSE
	20231025_ProcessBlank4_Rep1_MRMSWATH_POS	Unknown	N/A	N/A	Metribuzin__SWATH-only (MS1)	215.1	187.101	FALSE
	20231025_ProcessBlank4_Rep1_SWATH_POS	Unknown	N/A	N/A	Metribuzin_MRM+SWATH (MS2)	215.1	N/A	FALSE
	20231025_SRM1950_NotSpkd1_MRMSWATH_POS	Standard	0	881.6	Metribuzin__SWATH-only (MS1)	215.1	187.101	FALSE
	20231025_SRM1950_NotSpkd1_SWATH_POS	Standard	0	N/A	Metribuzin_MRM+SWATH (MS2)	215.1	N/A	FALSE
	20231025_SRM1950_NotSpkd2_MRMSWATH_POS	Standard	0	763	Metribuzin__SWATH-only (MS1)	215.1	187.101	FALSE
	20231025_SRM1950_NotSpkd2_SWATH_POS	Standard	0	N/A	Metribuzin_MRM+SWATH (MS2)	215.1	N/A	FALSE
	20231025_SRM1950_NotSpkd3_MRMSWATH_POS	Standard	0	780.5	Metribuzin__SWATH-only (MS1)	215.1	187.101	FALSE
	20231025_SRM1950_NotSpkd3_SWATH_POS	Standard	0	N/A	Metribuzin_MRM+SWATH (MS2)	215.1	N/A	FALSE
	20231025_SRM1950_SpkdCal01_MRMSWATH_POS	Standard	0.04	1614	Metribuzin__SWATH-only (MS1)	215.1	187.101	FALSE
	20231025_SRM1950_SpkdCal01_SWATH_POS	Standard	0.04	376.1	Metribuzin_MRM+SWATH (MS2)	215.1	N/A	FALSE
	20231025_SRM1950_SpkdCal1_MRMSWATH_POS	Standard	0.4	976.7	Metribuzin__SWATH-only (MS1)	215.1	187.101	FALSE
	20231025_SRM1950_SpkdCal1_SWATH_POS	Standard	0.4	252.1	Metribuzin_MRM+SWATH (MS2)	215.1	N/A	TRUE
	20231025_SRM1950_SpkdCal3_MRMSWATH_POS	Standard	1.2	25560	Metribuzin__SWATH-only (MS1)	215.1	187.101	TRUE
	20231025_SRM1950_SpkdCal3_SWATH_POS	Standard	1.2	6540	Metribuzin_MRM+SWATH (MS2)	215.1	N/A	TRUE
	20231025_SRM1950_SpkdCal10_MRMSWATH_POS	Standard	4	76780	Metribuzin_MRM+SWATH (MS2)	215.1	187.101	TRUE
	20231025_SRM1950_SpkdCal10_SWATH_POS	Standard	4	22270	Metribuzin__SWATH-only (MS1)	215.1	N/A	TRUE
	20231025_SRM1950_SpkdCal30_MRMSWATH_POS	Standard	12	243200	Metribuzin_MRM+SWATH (MS2)	215.1	187.101	TRUE
	20231025_SRM1950_SpkdCal30_SWATH_POS	Standard	12	76610	Metribuzin__SWATH-only (MS1)	215.1	N/A	TRUE
	20231025_SRM1950_SpkdCal100_MRMSWATH_POS	Standard	40	656800	Metribuzin_MRM+SWATH (MS2)	215.1	187.101	TRUE
	20231025_SRM1950_SpkdCal100_SWATH_POS	Standard	40	194300	Metribuzin__SWATH-only (MS1)	215.1	N/A	TRUE
					SWATH-Only			MRM-HR + SWATH
	SRM 1950	Calculated concentrations
	Trans-3-hydroxycotinine	Replicate 1	Replicate 2	Replicate 3	Average	SD	RSD	Average blank concentration	Average concentration SRM (blank subtracted)	Corrected to sample preparation dilution (ng/mL)
	MRM - HR + SWATH	10.4	6.8	7.75	8.31667	1.8657	0.224333	ND	8.31667	41.5833
	SWATH-Only	6.3	7.2	6.15	6.55	0.567891	0.0867009	ND	6.55	32.75
	Sample Name	Sample Type	Actual Concentration	Area	Component Name	Precursor Mass	Fragment Mass	Used
	20231025_ProcessBlank2_Rep1_MRMSWATH_POS	Unknown	N/A	N/A	Trans-3-hydroxy-cotinine. Trans-3-hydroxy cotinine_MRM+SWATH (MS2)	193.1	80.049	FALSE
	20231025_ProcessBlank2_Rep1_SWATH_POS	Unknown	N/A	N/A	Trans-3-hydroxy-cotinine. Trans-3-hydroxy cotinine__SWATH-only (MS1)	193.1	N/A	FALSE
	20231025_ProcessBlank3_Rep1_MRMSWATH_POS	Unknown	N/A	N/A	Trans-3-hydroxy-cotinine. Trans-3-hydroxy cotinine__SWATH-only (MS1)	193.1	80.049	FALSE
	20231025_ProcessBlank3_Rep1_SWATH_POS	Unknown	N/A	N/A	Trans-3-hydroxy-cotinine. Trans-3-hydroxy cotinine_MRM+SWATH (MS2)	193.1	N/A	FALSE
	20231025_ProcessBlank4_Rep1_MRMSWATH_POS	Unknown	N/A	N/A	Trans-3-hydroxy-cotinine. Trans-3-hydroxy cotinine__SWATH-only (MS1)	193.1	80.049	FALSE
	20231025_ProcessBlank4_Rep1_SWATH_POS	Unknown	N/A	N/A	Trans-3-hydroxy-cotinine. Trans-3-hydroxy cotinine_MRM+SWATH (MS2)	193.1	N/A	FALSE
	20231025_SRM1950_NotSpkd1_MRMSWATH_POS	Standard	0	299700	Trans-3-hydroxy-cotinine. Trans-3-hydroxy cotinine__SWATH-only (MS1)	193.1	80.049	FALSE
	20231025_SRM1950_NotSpkd1_SWATH_POS	Standard	0	25570	Trans-3-hydroxy-cotinine. Trans-3-hydroxy cotinine_MRM+SWATH (MS2)	193.1	N/A	FALSE
	20231025_SRM1950_NotSpkd2_MRMSWATH_POS	Standard	0	270300	Trans-3-hydroxy-cotinine. Trans-3-hydroxy cotinine__SWATH-only (MS1)	193.1	80.049	FALSE
	20231025_SRM1950_NotSpkd2_SWATH_POS	Standard	0	26480	Trans-3-hydroxy-cotinine. Trans-3-hydroxy cotinine_MRM+SWATH (MS2)	193.1	N/A	FALSE
	20231025_SRM1950_NotSpkd3_MRMSWATH_POS	Standard	0	279700	Trans-3-hydroxy-cotinine. Trans-3-hydroxy cotinine__SWATH-only (MS1)	193.1	80.049	FALSE
	20231025_SRM1950_NotSpkd3_SWATH_POS	Standard	0	25400	Trans-3-hydroxy-cotinine. Trans-3-hydroxy cotinine_MRM+SWATH (MS2)	193.1	N/A	FALSE
	20231025_SRM1950_SpkdCal01_MRMSWATH_POS	Standard	0.01	265900	Trans-3-hydroxy-cotinine. Trans-3-hydroxy cotinine__SWATH-only (MS1)	193.1	80.049	FALSE
	20231025_SRM1950_SpkdCal01_SWATH_POS	Standard	0.01	25330	Trans-3-hydroxy-cotinine. Trans-3-hydroxy cotinine_MRM+SWATH (MS2)	193.1	N/A	FALSE
	20231025_SRM1950_SpkdCal1_MRMSWATH_POS	Standard	0.05	309000	Trans-3-hydroxy-cotinine. Trans-3-hydroxy cotinine__SWATH-only (MS1)	193.1	80.049	FALSE
	20231025_SRM1950_SpkdCal1_SWATH_POS	Standard	0.05	29550	Trans-3-hydroxy-cotinine. Trans-3-hydroxy cotinine_MRM+SWATH (MS2)	193.1	N/A	FALSE
	20231025_SRM1950_SpkdCal3_MRMSWATH_POS	Standard	0.15	285200	Trans-3-hydroxy-cotinine. Trans-3-hydroxy cotinine__SWATH-only (MS1)	193.1	80.049	FALSE
	20231025_SRM1950_SpkdCal3_SWATH_POS	Standard	0.15	27890	Trans-3-hydroxy-cotinine. Trans-3-hydroxy cotinine_MRM+SWATH (MS2)	193.1	N/A	FALSE
	20231025_SRM1950_SpkdCal10_MRMSWATH_POS	Standard	0.5	318000	Trans-3-hydroxy-cotinine. Trans-3-hydroxy cotinine_MRM+SWATH (MS2)	193.1	80.049	TRUE
	20231025_SRM1950_SpkdCal10_SWATH_POS	Standard	0.5	29350	Trans-3-hydroxy-cotinine. Trans-3-hydroxy cotinine__SWATH-only (MS1)	193.1	N/A	TRUE
	20231025_SRM1950_SpkdCal30_MRMSWATH_POS	Standard	1.5	RT shift	Trans-3-hydroxy-cotinine. Trans-3-hydroxy cotinine_MRM+SWATH (MS2)	193.1	80.049	FALSE
	20231025_SRM1950_SpkdCal30_SWATH_POS	Standard	1.5	32850	Trans-3-hydroxy-cotinine. Trans-3-hydroxy cotinine__SWATH-only (MS1)	193.1	N/A	TRUE
	20231025_SRM1950_SpkdCal100_MRMSWATH_POS	Standard	5	439800	Trans-3-hydroxy-cotinine. Trans-3-hydroxy cotinine_MRM+SWATH (MS2)	193.1	80.049	TRUE
	20231025_SRM1950_SpkdCal100_SWATH_POS	Standard	5	42910	Trans-3-hydroxy-cotinine. Trans-3-hydroxy cotinine__SWATH-only (MS1)	193.1	N/A	TRUE
					SWATH-Only			MRM-HR + SWATH
